# Supplementary material for: A comparative study of postnatal anthropometric growth in very preterm infants and intrauterine growth
Source: Nat Commun. 2023 Sep 19;14:5626. doi: 10.1038/s41467-023-41069-0 (PMC10509139; doi:10.1038/s41467-023-41069-0)
Supplement: Supplementary file 4 — Supplementary Software [file 41467_2023_41069_MOESM4_ESM.zip]

Archive with 3 entries (3 files):
- Supplementary Software File/data.csv
- Supplementary Software File/README.txt
- Supplementary Software File/RScript.R.R
