# Supplementary material for: A comparative study of postnatal anthropometric growth in very preterm infants and intrauterine growth
Source: Nat Commun. 2023 Sep 19;14:5626. doi: 10.1038/s41467-023-41069-0 (PMC10509139; doi:10.1038/s41467-023-41069-0)
Supplement: Supplementary file 4 — Supplementary Software [file 41467_2023_41069_MOESM4_ESM.zip › Supplementary Software File/data.csv]

GA_GROUP	DOL	measurement
25	118	32
25	93	34.5
25	27	24.5
25	20	23.7000007629395
25	85	31
25	31	25.5
25	30	28
25	17	23
25	43	26.5
25	61	27
25	4	22.2000007629395
25	32	25
25	42	24.5
25	30	23
25	18	23
25	62	29
25	49	28
25	20	23.5
25	30	24.5
25	98	33.5
25	29	27.5
25	39	26.5
25	16	23
25	75	28.5
25	16	22
25	14	24.5
25	40	25.7999992370605
25	37	26
25	28	23
25	5	23
25	4	21
25	89	31
25	42	26
25	15	23.5
25	56	29
25	96	33
25	79	31
25	3	22
25	87	31.2999992370605
25	46	28.5
25	61	28.5
25	59	29
25	97	31.5
25	0	23
25	12	22.5
25	106	31
25	89	30
25	74	28
25	48	25.5
25	43	25.5
25	0	22
25	86	32.5
25	59	28.3999996185303
25	14	23
25	63	25.7999992370605
25	128	31.5
25	49	26.5
25	60	27.5
25	93	32
25	15	24
25	48	26.5
25	97	31.5
25	33	29
25	0	23.5
25	120	36.5
25	110	32
25	87	32
25	88	32.5
25	32	25
25	65	28.5
25	93	31
25	45	25.5
25	33	26.7000007629395
25	54	27
25	92	33.5
25	6	20.5
25	19	23.6000003814697
25	6	20.5
25	46	26
25	20	23
25	73	29.5
25	22	23
25	102	33
25	51	29.7000007629395
25	74	30.5
25	86	29.5
25	32	23
25	2	22.5
25	54	27
25	46	25
25	56	31.5
25	67	28.5
25	81	35.2999992370605
25	0	21.5
25	101	32
25	72	27.5
25	36	24
25	30	25
25	65	28
25	114	30.5
25	64	29
25	45	28
25	130	32
25	101	33
25	37	25.5
25	23	23.5
25	53	26.5
25	24	23.5
25	5	22
25	68	29.5
25	88	30.5
25	78	30
25	4	21.5
25	38	24
25	1	23.5
25	60	29
25	82	28
25	97	30.2000007629395
25	52	28.5
25	31	26
25	37	25.5
25	12	24.5
25	77	25.5
25	30	24
25	22	22.2999992370605
25	102	34
25	93	33.2000007629395
25	24	24
25	36	24
25	60	30.5
25	66	30.5
25	32	24.5
25	42	27
25	4	23
25	43	24
25	59	31.5
25	40	25
25	84	29.5
25	95	34
25	105	34.5
25	110	34.5
25	1	22.5
25	111	35.7000007629395
25	39	26
25	2	22.5
25	0	23
25	33	23.5
25	118	34
25	28	25
25	51	26
25	51	27.5
25	119	35
25	47	25.5
25	32	22.5
25	34	23.5
25	18	25
25	54	27
25	125	35.2000007629395
25	36	24
25	76	30.5
25	30	26.5
25	52	26.5
25	83	31
25	95	33
25	33	23.5
25	113	31.5
25	111	31
25	50	24
25	98	34
25	34	25.7999992370605
25	62	26
25	65	27.5
25	94	32
25	101	34.5
25	23	24
25	70	31.5
25	49	25.5
25	49	24.5
25	60	25
25	5	24
25	26	22
25	68	28.5
25	26	23.5
25	23	24
25	95	30
25	68	29
25	43	27
25	92	28
25	46	26.2999992370605
25	70	32
25	37	25
25	63	26.5
25	72	28
25	58	28.5
25	27	25
25	31	25.2999992370605
25	40	24.5
25	17	24
25	89	32
25	4	22.5
25	0	22
25	123	36
25	23	26
25	0	20.5
25	0	22.5
25	68	31.5
25	84	30.5
25	76	32.2999992370605
25	47	25.5
25	22	25
25	58	27
25	78	30.5
25	92	31.5
25	79	31
25	19	21.2999992370605
25	21	25
25	15	21
25	9	21.5
25	58	25.2000007629395
25	53	25.5
25	40	21
25	61	27.5
25	114	32
25	41	26
25	50	26.5
25	29	24.7000007629395
25	27	24.7000007629395
25	61	29
25	45	25.5
25	113	35.5
25	64	29
25	31	24.5
25	88	32
25	57	28
25	13	23
25	91	35
25	10	21
25	41	26
25	72	31.5
25	46	24
25	41	25
25	112	34.5
25	11	21.5
25	27	23
25	0	21
25	87	31
25	118	32
25	27	23
25	133	35
25	47	27.5
25	37	25.5
25	56	27
25	53	27.5
25	85	29
25	87	29.5
25	28	26
25	10	22.5
25	72	30
25	6	23
25	18	22
25	92	32
25	91	34
25	54	29
25	9	22
25	24	23.5
25	49	26
25	97	32.5
25	33	22
25	88	35
25	10	22.5
25	67	27
25	71	30
25	26	22
25	38	26
25	61	29
25	95	35
25	123	36.5
25	61	27
25	66	29.5
25	80	32.7999992370605
25	27	26
25	72	33
25	41	26
25	104	30.5
25	38	25.5
25	7	23
25	39	25.5
25	21	23
25	43	26.5
25	6	23.5
25	3	22
25	64	30
25	122	36
25	95	31.5
25	39	24.7999992370605
25	40	27.5
25	41	27
25	73	30.5
25	101	31.5
25	86	33
25	14	23
25	0	19
25	31	23
25	80	30.5
25	87	30.5
25	130	36.7999992370605
25	65	26.5
25	7	22
25	0	23
25	89	35.5
25	16	21
25	30	26
25	93	34.9000015258789
25	47	28
25	116	32
25	42	26
25	75	29
25	4	21
25	36	24
25	44	27.5
25	106	31
25	25	23.5
25	81	31
25	57	34.5
25	68	30
25	103	32
25	65	28
25	73	31
25	71	28.5
25	19	30
25	2	19
25	60	29.5
25	15	22
25	11	31.5
25	133	33.5
25	96	31
25	0	23.5
25	93	34.7000007629395
25	28	26
25	12	22.5
25	51	27.3999996185303
25	50	25.5
25	117	34.5
25	81	31.5
25	53	27.5
25	48	28.5
25	72	29.5
25	49	27
25	83	32.5
25	44	25
25	39	24.5
25	9	22.2999992370605
25	81	32
25	76	31
25	30	25
25	103	32
25	15	22
25	95	32
25	38	25
25	123	35
25	81	31
25	88	32.7000007629395
25	37	25
25	14	22.5
25	51	28
25	80	30
25	33	23
25	102	33
25	30	21.5
25	30	24.5
25	61	29
25	17	22
25	93	30
25	79	32
25	1	21.5
25	1	21
25	40	22.2000007629395
25	58	29
25	55	27
25	73	31
25	35	23.5
25	40	27.5
25	9	21.7999992370605
25	7	20
25	97	31
25	19	23
25	66	30
25	111	35
25	0	22
25	51	25
25	1	21
25	3	21.7999992370605
25	93	34
25	9	23
25	38	27
25	0	23.5
25	48	28.5
25	52	28.2000007629395
25	81	30
25	34	24.3999996185303
25	20	23
25	89	31
25	52	30
25	61	30
25	79	30
25	106	39
25	8	21.5
25	9	23
25	3	24
25	26	22
25	111	32
25	43	26
25	22	23.5
25	104	36
25	56	28
25	78	29
25	133	35
25	9	23
25	14	22.5
25	32	25
25	87	30.5
25	66	29.5
25	63	28
25	72	31
25	42	29.5
25	24	23
25	0	22.5
25	9	21.5
25	0	20.8
25	13	21.7000007629395
25	44	25.3999996185303
25	104	35.5
25	44	25
25	27	22.5
25	30	24
25	13	22.5
25	125	37
25	100	32
25	37	33.5
25	86	36
25	33	25.5
25	12	22.2999992370605
25	79	31.6000003814697
25	101	33.5
25	84	32
25	39	25.5
25	3	21
25	57	28
25	66	26.5
25	13	21.6000003814697
25	61	29
25	12	21.5
25	36	24
25	66	28.5
25	63	28.5
25	55	31.5
25	64	26.5
25	16	22.2999992370605
25	19	22
25	101	30
25	73	29
25	2	21.7000007629395
25	68	30
25	47	27
25	36	22.2999992370605
25	16	20.5
25	32	24.5
25	6	21.5
25	44	25
25	0	22.5
25	78	31
25	66	30.5
25	50	29
25	48	29
25	101	30
25	81	32
25	84	32
25	89	31.5
25	7	21
25	11	24
25	106	31
25	34	25
25	94	31
25	57	27
25	45	24
25	37	26
25	47	28.5
25	57	29.5
25	91	31
25	72	30.5
25	19	21.5
25	85	30
25	3	21
25	27	26
25	58	26.5
25	52	26.7000007629395
25	29	25
25	66	33
25	80	31.2999992370605
25	57	31
25	41	25
25	68	30
25	0	22.2
25	79	29.5
25	121	35
25	120	36.7999992370605
25	57	27
25	25	22.5
25	19	23.2000007629395
25	0	24
25	48	28.8999996185303
25	39	25.7999992370605
25	103	32.5
25	69	28.5
25	89	29
25	2	22.5
25	42	23
25	43	25.5
25	98	34
25	44	25
25	41	24.5
25	54	28.2999992370605
25	119	36.5
25	0	24.1
25	105	34
25	2	21.5
25	34	24
25	36	24
25	80	31.5
25	61	29
25	108	32.5
25	69	32.2000007629395
25	56	28
25	24	22
25	87	30
25	65	28
25	70	29.5
25	82	32
25	25	24.2999992370605
25	123	34.5
25	46	26
25	18	22
25	89	33.2999992370605
25	77	29
25	73	28.5
25	31	24.5
25	6	21
25	27	21
25	38	25
25	1	21
25	125	34
25	57	26.5
25	10	21.2000007629395
25	60	29.5
25	1	22.5
25	17	24.5
25	87	31.5
25	87	31
25	61	30
25	26	23.5
25	125	35.5
25	44	26
25	110	33
25	32	21.5
25	18	23
25	74	31
25	26	23.5
25	11	24
25	60	28
25	5	21
25	102	33.5
25	100	33.5
25	122	33.5
25	83	32.5
25	8	23.5
25	78	30
25	53	26.5
25	15	22
25	10	22
25	0	22.5
25	43	25.5
25	83	31.5
25	113	29.5
25	92	33
25	42	24.5
25	6	22
25	27	23.5
25	38	24.5
25	40	26
25	0	22.5
25	57	27
25	47	26
25	23	24.5
25	80	29
25	22	23
25	0	24
25	101	31.2999992370605
25	74	31.5
25	103	33.7000007629395
25	56	26.5
25	49	28.5
25	79	32
25	47	27.5
25	28	24
25	69	29
25	66	29.5
25	0	22
25	52	27.5
25	114	35
25	95	33.5
25	5	23.2999992370605
25	24	26
25	71	29
25	66	30.5
25	84	32
25	30	24
25	25	23
25	19	24
25	10	21
25	76	29.5
25	85	34
25	24	22.2000007629395
25	38	24
25	65	31.5
25	43	27.5
25	5	22
25	36	24
25	108	31.5
25	31	24.5
25	4	22.5
25	2	23.5
25	22	22.5
25	0	22
25	27	23.5
25	11	19
25	101	33
25	30	25
25	66	29
25	70	31.5
25	103	32
25	85	31.5
25	30	24.2999992370605
25	75	32.5
25	8	23
25	34	25.5
25	52	27.5
25	66	25.5
25	89	30
25	52	26.5
25	4	26.7999992370605
25	0	22
25	33	24
25	1	22.5
25	13	23.5
25	68	28
25	7	23
25	50	26.5
25	99	30.5
25	107	34.5
25	54	27.5
25	82	26.5
25	43	25.2999992370605
25	0	23
25	73	29
25	61	30.7999992370605
25	64	30
25	48	26.5
25	109	33
25	76	31.5
25	43	26.5
25	19	22
25	6	23
25	50	26
25	5	21.5
25	76	30.5
25	16	23
25	50	26
25	86	30
25	0	21.5
25	0	23
25	57	28.5
25	47	24.5
25	50	25
25	7	21.2000007629395
25	70	27.5
25	42	27
25	57	25.5
25	87	31.5
25	30	23.5
25	28	22.5
25	65	29
25	86	28.7999992370605
25	128	36
25	93	31
25	26	23
25	38	23.5
25	44	25
25	76	30.5
25	78	32
25	40	25.5
25	6	21
25	102	34.5
25	107	34
25	41	26.5
25	18	22.5
25	16	23
25	25	22.5
25	125	35
25	23	23
25	0	22.5
25	7	23.5
25	105	28
25	46	29
25	0	24
25	69	31
25	93	32
25	25	23
25	96	30.5
25	119	37
25	99	31
25	70	28
25	91	32
25	14	22
25	122	33
25	79	33.7000007629395
25	13	23.7000007629395
25	21	22.5
25	34	24.5
25	0	22
25	102	33.5
25	2	22
25	28	23.5
25	72	28.5
25	0	22.5
25	63	30
25	51	27.7000007629395
25	16	22
25	63	27
25	58	27.5
25	61	27.6000003814697
25	125	33
25	1	21.5
25	2	20.5
25	55	26.5
25	116	33.5
25	54	27.5
25	98	33.5
25	123	32.5
25	56	28
25	19	24.7000007629395
25	71	31.5
25	15	20.2000007629395
25	0	23.5
25	1	22.5
25	26	22
25	0	21
25	0	23.7
25	85	32.7999992370605
25	29	22.6000003814697
25	9	21.5
25	65	30.5
25	36	22
25	115	35.7999992370605
25	75	31.5
25	26	25
25	95	30.5
25	107	34.5
25	78	28.5
25	126	35
25	10	22.5
25	14	22.5
25	18	23.5
25	83	30
25	75	30
25	38	25
25	81	29.2000007629395
25	79	31
25	116	35
25	99	34.5
25	36	23.2000007629395
25	19	23
25	73	26
25	0	24
25	39	28
25	0	21
25	1	22
25	3	22.5
25	73	32.5
25	0	21
25	19	24
25	32	22
25	96	34.5
25	48	28
25	51	32
25	0	21
25	42	24.7000007629395
25	54	28.5
25	39	25.5
25	41	27
25	67	29.6000003814697
25	102	33.7999992370605
25	93	31
25	130	33.5
25	5	21
25	44	25
25	25	23.5
25	30	24
25	49	27.2999992370605
25	48	27
25	32	20.5
25	14	25
25	63	31
25	56	29
25	4	22
25	35	25
25	98	33.5
25	13	21.5
25	14	22
25	84	30
25	18	22.5
25	97	31
25	72	28
25	92	31.5
25	72	30
25	36	24.5
25	51	26
25	72	32
25	37	23.5
25	87	33.5
25	75	31
25	49	27
25	52	25.5
25	5	22
25	126	37
25	6	17.5
25	74	30
25	117	34
25	109	32
25	38	23.2000007629395
25	65	27.5
25	59	27.2000007629395
25	61	27
25	43	25.5
25	107	34.5
25	50	24.5
25	44	26
25	80	31.7000007629395
25	86	31
25	0	23
25	97	34
25	98	32.5
25	9	22
25	29	24.5
25	65	29.5
25	0	24
25	83	32
25	120	28.5
25	116	36.5
25	7	21.5
25	86	32
25	14	20.7000007629395
25	37	27
25	33	23
25	6	22.5
25	40	24
25	55	28
25	80	31
25	61	25.5
25	63	31.1000003814697
25	7	23
25	100	33
25	96	33
25	19	22.5
25	27	24.5
25	33	23
25	45	25.5
25	120	34.5
25	25	22.5
25	77	31.5
25	15	22.5
25	55	30
25	52	25
25	106	35.5
25	121	31
25	20	23
25	12	21.5
25	32	23
25	42	24.5
25	52	24.5
25	83	33
25	14	22
25	102	32
25	59	28.5
25	95	33
25	104	34
25	81	28.2999992370605
25	2	21.5
25	10	22.5
25	38	25
25	77	28.5
25	77	32
25	82	30
25	16	21.2000007629395
25	47	26.5
25	50	27
25	108	29.7000007629395
25	12	21
25	44	26
25	35	24.5
25	72	29.5
25	48	26
25	84	32.2999992370605
25	32	23.5
25	77	28.5
25	35	23.7000007629395
25	55	26.5
25	77	30.5
25	33	24.5
25	40	27
25	43	26
25	0	23
25	47	25.5
25	36	24.5
25	0	24.5
25	29	24.5
25	5	21.5
25	37	25
25	26	25
25	8	22
25	75	29.5
25	44	25
25	26	23
25	43	26
25	17	22.7999992370605
25	23	23.2999992370605
25	18	22.7999992370605
25	20	23.5
25	106	36
25	92	32.5
25	19	22.5
25	4	22
25	52	27
25	114	33.5
25	42	26.6000003814697
25	87	33
25	107	33.5
25	3	21
25	14	22
25	55	26
25	53	27.5
25	82	32
25	20	23.5
25	29	25.5
25	23	23.5
25	71	29
25	67	29
25	56	28
25	94	29.5
25	44	23.5
25	62	28
25	23	24.7999992370605
25	64	32
25	70	27.5
25	20	23.5
25	58	28.5
25	16	24
25	52	27
25	27	23.5
25	106	33.5
25	110	34.5
25	31	23
25	62	30.5
25	76	30
25	78	28.5
25	123	35
25	66	27.5
25	20	22.5
25	61	29
25	35	25.5
25	12	22.5
25	109	35.5
25	63	29
25	2	22
25	23	22.5
25	13	22.2000007629395
25	73	29.5
25	89	31.5
25	5	22.5
25	1	23.5
25	37	28.5
25	84	33
25	18	22.5
25	124	34.5
25	89	32.5
25	93	32.5
25	54	27.5
25	28	26.5
25	1	23
25	24	23.5
25	81	30.5
