# Supplementary material for: A comparative study of postnatal anthropometric growth in very preterm infants and intrauterine growth
Source: Nat Commun. 2023 Sep 19;14:5626. doi: 10.1038/s41467-023-41069-0 (PMC10509139; doi:10.1038/s41467-023-41069-0)
Supplement: Supplementary file 4 — Supplementary Software [file 41467_2023_41069_MOESM4_ESM.zip › Supplementary Software File/README.txt]

<<<Postnatal growth trajectory modeling, variance and standard deviation calculation, and Percentile value calculation>>>

SOURCE CODE:
RScript.R

DATASET for DEMO:
data.csv

SYSTEM REQUIREMENT:
1. Operating System: Microsoft Windows / APPLE MacOS X / Linux
2. R 3.5 or later (visit https://www.r-project.org/ to install R)
3. gamm4 package v0.2-6 (https://cran.r-project.org/web/packages/gamm4/index.html)
4. lme4 package v1.1-31 (https://cran.r-project.org/web/packages/lme4/index.html)

INSTALLATION QUIDE/DEMO/INSTRUCTIONS:
1. Use install.package("gamm4") and install.package("lme4") function to install gamm4 and lme4 packages.
2. Simply open the R script file (Rscrip.R) in R, and run the codes. There is no need to "install" the codes.
3. The output will be the corresponding R objects.
4. The total run time for model development depends on computational speed of the workstation and the input data size, lasting between 5 to 13 hrs in our experience.

LICENSE:
1. GPL2/3
