# Supplementary material for: A comparative study of postnatal anthropometric growth in very preterm infants and intrauterine growth
Source: Nat Commun. 2023 Sep 19;14:5626. doi: 10.1038/s41467-023-41069-0 (PMC10509139; doi:10.1038/s41467-023-41069-0)
Supplement: Supplementary file 4 — Supplementary Software [file 41467_2023_41069_MOESM4_ESM.zip › Supplementary Software File/RScript.R.R]

############################################################################
###Postnatal growth trajectory modeling#####################################

library(gamm4)
data <- read.csv("data.csv")
model <- gamm4::gamm4(measurement ~ s(DOL, k = knot),
random = ~(1+DOL|ID),
data = data,
REML = TRUE)

## Variable object definitions:
### knot = (44 - GA_group) * 7 (weight) or 1 (length or head circumference)
### DOL is day of life
### measurement can be weight, length, or head circumference
### ID is unique infant identification
### REML indicates restricted maximum likelihood

############################################################################
###Variance and standard deviation calculation##############################

library(lme4)
vCov_tbl <- as.data.frame(lmer4::VarCorr(model$mer))
max_DOL <- (44-GA_group) * 7
predict_tbl <- data.frame(DOL = c(0:max_DOL))
predict_tbl$fitted <- predict(model$gam, newdata = predict_tbl)$fit
predict_tbl$intercept_var = vCov_tbl$vcov[1] # variance of the random intercept
predict_tbl$slope_var = vCov_tbl$vcov[2] # variance of the random slope
predict_tbl$covar = vCov_tbl$vcov[3] # covariance between random intercept and random slope
predict_tbl$error_var = vCov_tbl$vcov[5] # variance of the error term

## Calculating the total variance
predict_tbl$total_var <- predict_tbl$intercept_var + (DOL^2) * predict_tbl$slope_var + 2 * DOL * predict_tbl$covar + predict_tbl$error_var

## Calculating standard deviation
predict_tbl$sigma <- sqrt(predit_tbl$total_var)


############################################################################
###Percentile value calculation#############################################

## Calculating 3rd percentile values
prediction_table$percentile_3 <- prediction_table$fitted + qnorm(0.03) * prediction_table$sigma

## Calculating 10th percentile values
prediction_table$percentile_10 <- prediction_table$fitted + qnorm(0.10) * prediction_table$sigma

## Calculating 25th percentile values
prediction_table$percentile_25 <- prediction_table$fitted + qnorm(0.25) * prediction_table$sigma

## Calculating 50th percentile values
prediction_table$percentile_50 <- prediction_table$fitted + qnorm(0.50) * prediction_table$sigma

## Calculating 75th percentile values
prediction_table$percentile_75 <- prediction_table$fitted + qnorm(0.75) * prediction_table$sigma

## Calculating 90th percentile values
prediction_table$percentile_90 <- prediction_table$fitted + qnorm(0.90) * prediction_table$sigma

## Calculating 97th percentile values
prediction_table$percentile_97 <- prediction_table$fitted + qnorm(0.97) * prediction_table$sigma
