# Supplementary material for: A comparative study of postnatal anthropometric growth in very preterm infants and intrauterine growth
Source: Nat Commun. 2023 Sep 19;14:5626. doi: 10.1038/s41467-023-41069-0 (PMC10509139; doi:10.1038/s41467-023-41069-0)
Supplement: Supplementary file 6 — Source Data [file 41467_2023_41069_MOESM6_ESM.zip]

Archive with 3 entries (3 files):
- Figure-1-Source-Data.xlsx
- Figure-2-Source-Data.xlsx
- Figure-3-Source-Data.xlsx
