# Supplementary material for: A comparative study of postnatal anthropometric growth in very preterm infants and intrauterine growth
Source: Nat Commun. 2023 Sep 19;14:5626. doi: 10.1038/s41467-023-41069-0 (PMC10509139; doi:10.1038/s41467-023-41069-0)
Supplement: Supplementary file 6 — Source Data [file 41467_2023_41069_MOESM6_ESM.zip › Figure-1-Source-Data.xlsx]

## Sheet: measurement-data
ID	CGA	Weight	Length	Head Circumference
2573	240	2.22
2574	239	2.165	42.5	31
2575	237	2.15
2576	236	2.075
2577	235	2.025
2578	234	1.99
2579	233	1.984
2580	232	1.968	42	29
2581	238	2.135
2582	231	1.925
2583	230	1.92
2584	229	1.913
2585	223	1.775
2586	227	1.875
2587	226	1.822
2588	225	1.81
2589	224	1.815
2590	241	2.32
2591	255	2.845
2592	222	1.765
2593	228	1.898
2594	254	2.84
2595	210	1.351
2596	221	1.703
2597	263	3.14
2598	262	3.105
2599	261	3.085
2600	260	3.01
2601	259	3.01
2602	258	2.925
2603	257	2.915
2604	253	2.79	46.5	32
2605	264	3.105
2606	242	2.335
2607	252	2.71
2608	251	2.705
2609	250	2.65
2610	249	2.635
2611	248	2.605
2612	247	2.545
2613	246	2.51	45.5	31
2614	245	2.48
2615	244	2.445
2616	243	2.365
2617	256	2.855
2618	185	0.84
2619	195	1.02
2620	194	0.956
2621	193	0.9
2622	192	0.856
2623	191	0.855
2624	190	0.877	36	23.5
2625	189	0.862
2626	188	0.86
2627	196	1.024
2628	186	0.83
2629	179	0.83
2630	184	0.843
2631	183	0.883	36	23
2632	181	0.81
2633	180	0.8
2634	220	1.655
2635	178	0.86
2636	212	1.35
2637	176	0.82	35	28.5
2638	175	0.88	33	23.5
2639	187	0.81
2640	217	1.576
2641	177	0.88
2642	197	1.054	36.5	24
2643	218	1.585	40.5	27.5
2644	216	1.508
2645	215	1.468
2646	214	1.422
2647	213	1.403
2648	211	1.343	39	26
2649	209	1.317
2650	208	1.288
2651	200	1.117
2652	206	1.223
2653	205	1.213
2654	204	1.185	39	26
2655	203	1.178
2656	202	1.156
2657	201	1.147
2658	199	1.081
2659	219	1.556
2660	198	1.042
2661	207	1.241
2732	305	2.46
2733	304	2.455
2734	303	2.435
2735	302	2.455
2736	300	2.425	46	30.2
2737	298	2.38
2738	306	2.605
2740	299	2.42
2741	301	2.52
2742	307	2.64	46.5	31
2743	308	2.69
2749	297	2.435
2750	278	2.115
2752	286	2.29	46	29
2753	275	2.06
2754	276	2.11
2755	277	2.08
2757	279	2.179	42	29
2759	281	2.135
2760	282	2.16
2761	283	2.21
2762	280	2.175
2763	285	2.235
2764	296	2.38
2765	287	2.295
2766	288	2.34
2767	289	2.34
2768	290	2.375
2769	291	2.37
2770	292	2.385
2771	293	2.35	46	30
2772	294	2.385
2773	295	2.38
2774	284	2.215
2810	274	2.05
2818	212	0.9
2819	229	1.835
2820	203	0.79	36
2821	204	0.765
2822	205	0.765
2823	206	0.84
2824	207	0.81
2825	208	0.855
2826	209	0.855		23
2827	201	0.785
2828	211	0.905
2829	200	0.71
2830	213	0.895
2831	214	0.935
2832	216	0.875	33	23.5
2833	218	0.93
2834	219	0.98
2835	220	0.995
2836	221	0.965
2837	223	0.965
2838	228	1.755
2839	210	0.88
2840	189	0.74
2841	273	1.985
2843	175	0.674	32	22.5
2844	176	0.674	32	22.5
2845	180	0.674
2846	183	0.58
2847	184	0.58
2848	185	0.58
2849	202	0.78		22
2850	188	0.68	33	21.5
2851	217	0.9	37
2852	191	0.815
2853	192	0.84
2854	193	0.78		21.5
2855	194	0.765
2856	195	0.75	35.5	22
2857	196	0.79
2858	197	0.75
2859	198	0.755
2860	199	0.73
2861	186	0.635
2862	263	1.715
2863	252	1.56
2864	253	1.64
2865	254	1.67
2866	255	1.685
2867	256	1.71
2868	230	1.73	38	27
2869	258	1.655	40.5	26.5
2870	215	0.885
2871	260	1.665
2872	251	1.53
2873	262	1.675
2874	257	1.675
2875	264	1.765
2876	265	1.775	41	27
2877	266	1.805
2878	267	1.82
2879	268	1.825
2880	269	1.875
2881	270	1.925
2882	271	1.95
2883	272	2.005	41.5	28.5
2884	261	1.635
2885	234	1.25
2886	231	1.455
2887	232	1.355
2888	259	1.665
2889	233	1.27
2890	250	1.49
2891	235	1.08
2892	236	1.285
2893	237	1.285	37	25.5
2894	238	1.285
2895	239	1.345
2896	246	1.455
2897	249	1.55
2898	240	1.365
2899	248	1.455
2900	247	1.51
2901	245	1.435
2902	244	1.385	41.5	26
2903	243	1.445
2904	242	1.355
2905	241	1.37
11260	227	1.25
11261	233	1.34
11262	235	1.45
11263	234	1.41
11264	231	1.35	38.5	28
11265	230	1.31
11266	229	1.28
11267	228	1.27
11268	232	1.38
11269	226	1.26
11270	225	1.27
11271	224	1.23
11272	223	1.24	37	27
11273	222	1.18
11274	218	1.04
11275	236	1.45
11276	252	2.097
11277	217	1.02
11278	220	1.1
11279	247	1.93
11280	257	2.254	43	33.5
11281	256	2.23
11282	255	2.22
11283	254	2.155
11284	253	2.133
11285	219	1.09
11286	251	2.045	42	32
11287	216	1.01	36	25.5
11288	250	2.015
11289	248	2.005
11290	237	1.61
11291	246	1.916	41	30.5
11292	245	1.925
11293	244	1.861
11294	243	1.83
11295	242	1.815
11296	241	1.78
11297	240	1.72
11298	239	1.632
11299	238	1.65
11300	249	2.02
11301	183	0.697
11302	193	0.76
11303	192	0.74
11304	191	0.72
11305	190	0.73
11306	189	0.72
11307	188	0.72	31.5	23
11308	187	0.71
11309	186	0.7
11310	194	0.78
11311	184	0.701
11312	177	0.637
11313	182	0.688
11314	181	0.667	31	22
11315	180	0.634
11316	179	0.634
11317	178	0.613
11318	215	1.01
11319	176	0.709
11320	221	1.16
11321	185	0.69
11322	213	0.98
11323	175	0.709	32	22
11324	195	0.82
11325	214	0.97
11326	212	1
11327	211	0.98
11328	210	0.99
11329	209	0.98	35.5	25.5
11330	208	0.95
11331	207	0.97
11332	206	0.93
11333	198	0.77
11334	204	0.86
11335	203	0.86
11336	202	0.82	34	24
11337	201	0.85
11338	200	0.8
11339	199	0.8
11340	196	0.81	31.5	23
11341	197	0.77
11342	205	0.93
15403	245	1.465
15404	231	1.143
15405	246	1.502
15406	237	1.276
15407	243	1.413
15408	242	1.367
15409	241	1.346	38	28
15410	240	1.325
15411	239	1.233
15412	238	1.276
15413	244	1.401
15414	236	1.245
15415	235	1.192
15416	234	1.199	38	27
15417	227	1.074	38	26.5
15418	232	1.148
15419	247	1.499
15420	230	1.121
15421	229	1.105
15422	271	1.973	42	31
15423	225	1.068
15424	270	1.979
15425	233	1.149
15426	259	1.826
15427	226	1.041
15428	224	1.042
15429	269	1.936	41.5	31
15430	267	1.948
15431	266	1.975
15432	265	1.913
15433	264	1.909
15434	263	1.897
15435	262	1.838	40	30.5
15436	268	1.958
15437	260	1.866
15438	248	1.506	40	28.5
15439	258	1.826
15440	257	1.799
15441	256	1.759
15442	255	1.734	40	30
15443	254	1.685
15444	253	1.645
15445	252	1.635
15446	251	1.607
15447	250	1.582
15448	249	1.55
15449	261	1.847
15450	185	0.66	30	22
15451	196	0.66
15452	195	0.67
15453	194	0.67
15454	193	0.68
15455	192	0.69
15456	191	0.69
15457	190	0.72
15458	189	0.66
15459	188	0.68
15460	197	0.65
15461	186	0.652
15462	181	0.56
15463	184	0.63
15464	183	0.62
15465	182	0.58
15466	180	0.52
15467	178	0.55	30	22
15468	177	0.58
15469	176	0.58
15470	175	0.57	30	22
15471	228	1.069
15472	223	1.028
15473	187	0.652
15474	216	0.93
15475	179	0.55
15476	198	0.65	32	22
15477	222	1.032
15478	221	1.029	34	25
15479	220	1.006
15480	217	0.94
15481	215	0.91
15482	214	0.9
15483	213	0.9	34	24
15484	212	0.91
15485	211	0.945
15486	204	0.85
15487	199	0.65	32.5	22.5
15488	200	0.64
15489	219	0.97
15490	210	0.94
15491	201	0.66
15492	202	0.7
15493	203	0.73
15494	205	0.81
15495	206	0.83	33	23
15496	207	0.84
15497	208	0.89
15498	209	0.91
15841	237	1.691
15842	238	1.726
15843	239	1.719
15844	240	1.846
15845	241	1.862	40	28.5
15846	246	2.028
15847	244	1.92
15848	245	1.999
15849	236	1.668
15850	227	1.475	38	27
15851	243	1.955
15852	242	1.877
15853	235	1.653
15854	234	1.613	39	27.7
15855	233	1.579
15856	232	1.561
15857	231	1.527
15858	230	1.516
15859	228	1.449
15860	247	2.078
15861	268	2.518
15862	226	1.45
15863	225	1.378
15864	229	1.505
15865	259	2.351
15866	195	0.84
15867	224	1.381
15868	271	2.575	46	31.7
15869	270	2.578
15870	269	2.537	45.5	31.7
15871	267	2.5
15872	265	2.503
15873	264	2.488
15874	263	2.445
15875	262	2.405	44.5	31.5
15876	266	2.521
15877	260	2.429
15878	248	2.079	43	29
15879	258	2.359
15880	257	2.29
15881	256	2.269
15882	255	2.245	44	30
15883	254	2.238
15884	253	2.193
15885	252	2.186
15886	251	2.18
15887	250	2.108
15888	249	2.107
15889	261	2.39
15890	185	0.75	34	23
15891	198	0.89
15892	196	0.86
15893	194	0.83
15894	193	0.85
15895	192	0.85
15896	191	0.85
15897	190	0.83
15898	189	0.83
15899	223	1.345
15900	199	0.91	34	23.5
15901	197	0.92
15902	188	0.79
15903	184	0.75
15904	183	0.77
15905	182	0.77
15906	181	0.76
15907	180	0.79
15908	179	0.86
15909	178	0.81	32.5	23
15910	177	0.802
15911	176	0.71
15912	175	0.71	32.5	23
15913	187	0.78
15914	221	1.278	35	26
15915	186	0.77
15916	222	1.331
15917	200	0.88
15918	220	1.244
15919	219	1.217
15920	218	1.19
15921	217	1.17
15922	216	1.14
15923	215	1.12
15924	214	1.09
15925	213	1.08	34.5	24.5
15926	212	1.08
15927	202	0.88
15928	211	1.06
15929	201	0.89
15930	203	0.9
15931	204	0.9
15932	205	0.96
15933	207	0.95
15934	208	0.97
15935	209	1
15936	206	0.95	33	23.5
15937	210	1.07
19871	223	1.595
19872	235	1.812
19873	234	1.825
19874	237	1.895
19875	233	1.775
19876	238	1.913
19877	232	1.765
19878	219	1.495
19879	230	1.81
19880	236	1.821	41	29.5
19881	228	1.75
19882	227	1.515
19883	226	1.73
19884	224	1.67
19885	222	1.63	39	28
19886	221	1.595
19887	220	1.555
19888	239	1.924
19889	258	2.4
19890	225	1.7
19891	250	2.196
19892	261	2.394	45.5	32.5
19893	260	2.352
19894	259	2.343
19895	229	1.735	40	28.5
19896	257	2.328	45	32
19897	218	1.465
19898	255	2.3
19899	254	2.298
19900	253	2.252
19901	256	2.336
19902	251	2.219
19903	240	1.976
19904	249	2.192
19905	248	2.19
19906	247	2.195
19907	246	2.175
19908	245	2.138
19909	244	2.136
19910	243	2.086	41.5	31
19911	242	2.044
19912	241	1.992
19913	252	2.294	43
19914	182	0.88
19915	193	1.015
19916	191	1
19917	190	0.97
19918	189	0.9
19919	188	0.91
19920	187	0.88	35.5	23
19921	186	0.825
19922	185	0.83
19923	195	0.995
19924	183	0.87
19925	194	1.005	36	24
19926	181	0.905
19927	180	0.76	35	23
19928	179	0.76
19929	178	0.765
19930	177	0.87
19931	176	0.945
19932	175	0.892	35	23.5
19933	231	1.775
19934	217	1.465
19935	184	0.89
19936	206	1.22
19937	216	1.44
19938	215	1.46	38.5	27.2
19939	214	1.43
19940	213	1.38
19941	212	1.375
19942	211	1.4
19943	210	1.345
19944	209	1.29
19945	192	0.99
19946	207	1.265
19947	196	1.085
19948	205	1.25
19949	204	1.15
19950	203	1.15
19951	202	1.165
19952	201	1.11	38	24.5
19953	200	1.105
19954	199	1.09
19955	198	1.08
19956	197	1.1
19957	208	1.285	38.5	26
20632	200	0.82		22
20633	191	0.775		22
20634	204	0.885		22.5
20635	203	0.865		22.5
20636	201	0.82		22
20637	199	0.82		22
20638	198			22
20639	197	0.805		22
20640	196	0.74		21.5
20641	195	0.74	35	21.5
20642	194	0.74		21.5
20643	193			21.5
20644	192	0.775
20645	178	0.703		21
20646	190	0.655		21
20647	176	0.703	31.7	22
20648	177	0.703		22
20649	202	0.865	34	22
20650	175	0.703	31.7	22
20651	179			20.5
20652	182	0.67		21
20653	183	0.63		31
20654	185	0.58
20655	187			21
20656	188	0.6	33	21
20657	181	0.67
20658	189	0.6		21
27319	255	2.44	41	31.5
27320	262	2.596
27321	254	2.368
27322	256	2.462
27323	267	2.669
27324	257	2.479
27325	258	2.512
27326	259	2.51
27327	266	2.694
27328	261	2.511
27329	263	2.586
27330	245	2.05
27331	264	2.546
27332	265	2.636
27333	260	2.49
27334	244	1.99
27335	240	1.8
27336	239	1.89
27337	290	3.194	47	34
27338	268	2.694
27339	241	1.837	39.5	30
27340	247	2.255
27341	243	1.933
27342	253	2.337
27343	246	2.176
27344	248	2.309	40	31
27345	249	2.365
27346	250	2.315
27347	251	2.341
27348	252	2.351
27349	242	1.91
27350	295	3.159
27351	288	3.091
27352	287	3.107
27353	289	3.155
27354	291	3.21	47	34
27355	292	3.26	47	34
27356	285	2.992
27357	294	3.146
27358	284	2.976
27359	296	3.192
27360	297	3.24	48	34
27361	298	3.275
27362	299	3.26	48	34
27363	238	1.88
27364	219	1.33
27365	293	3.246
27366	277	2.925
27367	270	2.646
27368	271	2.654
27369	272	2.72
27370	273	2.75
27371	274	2.755
27372	286	3.078
27373	276	2.86	45	33
27374	269	2.651	41.5	32
27375	278	2.937
27376	279	2.935
27377	280	3
27378	281	3.005
27379	282	3.032
27380	283	2.985	46	33.5
27381	275	2.798
27382	186	0.56
27383	203	0.89
27384	202	0.81
27385	201	0.8
27386	200	0.8
27387	199	0.81	31.5	23
27388	198	0.79
27389	197	0.77
27390	196	0.76
27391	195	0.74
27392	193	0.69
27393	191	0.7
27394	190	0.68
27395	189	0.675
27396	204	0.83
27397	180	0.55
27398	221	1.34
27399	237	1.91
27400	175	0.53	28	21
27401	176	0.53
27402	177	0.53
27403	188	0.88
27404	179	0.54
27405	187	0.63
27406	181	0.67
27407	182	0.61
27408	183	0.59
27409	184	0.59
27410	185	0.59	29	21.5
27411	194	0.73
27412	178	0.59	28	21
27413	230	1.75
27414	222	1.38
27415	223	1.44
27416	224	1.48
27417	225	1.54
27418	226	1.56
27419	227	1.6	36	29
27420	220	1.33
27421	229	1.72
27422	231	1.74
27423	205	0.87
27424	232	1.84
27425	192	0.68	31	22
27426	234	1.99	38	30
27427	235	1.99
27428	236	1.97
27429	228	1.62
27430	209	0.95
27431	206	0.97	32.5	25
27432	233	1.92
27433	208	0.99
27434	207	0.97
27435	210	1.07
27436	211	1.08
27437	212	1.1
27438	214	1.16
27439	215	1.18
27440	216	1.24
27441	218	1.32
27442	213	1.13	33	26
27443	217	1.29
28760	234	1.237
28761	235	1.269
28762	236	1.234
28763	237	1.295
28764	238	1.325	37.5	28.5
28765	241	1.406
28766	240	1.379
28767	233	1.209
28768	223	0.92
28769	242	1.439
28770	239	1.351
28771	232	1.181
28772	231	1.153	35	26
28773	230	1.079
28774	228	1.065
28775	226	0.95
28776	224	0.95	32	25.5
28777	222	0.902
28778	221	0.885
28779	243	1.488
28780	259	1.771	39	31
28781	225	0.95
28782	254	1.763
28783	265	1.996
28784	264	1.97
28785	263	1.924
28786	262	1.9
28787	261	1.85
28788	260	1.823
28789	227	1.04
28790	258	1.726
28791	220	0.864
28792	257	1.726
28793	255	1.71
28794	244	1.532
28795	253	1.752
28796	252	1.732	38.5	31
28797	251	1.703
28798	250	1.69
28799	249	1.681
28800	248	1.63
28801	247	1.607
28802	246	1.566
28803	245	1.549	37.5	29.5
28804	256	1.72
28805	185	0.638
28806	196	0.754	31	23.5
28807	195	0.756
28808	194	0.737
28809	193	0.737
28810	192	0.698
28811	191	0.71
28812	190	0.685
28813	189	0.687	31	23
28814	188	0.685
28815	197	0.761
28816	186	0.665
28817	178	0.545
28818	184	0.628
28819	183	0.66
28820	182	0.61	29.5	22.5
28821	181	0.6
28822	180	0.578
28823	179	0.553
28824	219	0.852
28825	177	0.61
28826	229	1.102
28827	175	0.62	29	22.5
28828	187	0.695
28829	216	0.941
28830	176	0.625
28831	198	0.786
28832	218	0.878
28833	217	0.881	33.5	25
28834	215	0.941
28835	214	0.93
28836	213	0.923
28837	212	0.943
28838	211	0.907
28839	210	0.891	32	25
28840	202	0.784
28841	208	0.894
28842	207	0.86
28843	206	0.85
28844	201	0.798
28845	205	0.82
28846	204	0.811
28847	203	0.806	31.5	24.5
28848	199	0.8
28849	200	0.797
28850	209	0.885
29990	306		45	34.5
29991	308	3.4
30025	305	3.331		34
30079	228	1.293		26.5
30080	214	0.99		24.5
30081	215	1.045	32.5	24.5
30082	216	1.042		25
30083	217	1.078		24.5
30084	218	1.094		25
30085	219	1.11
30086	220	1.124
30087	221	1.147	32.5	25
30088	222	1.176
30089	223	1.199		25
30090	224	1.229
30091	225	1.19		26
30092	242	1.556	32	27.5
30093	227	1.288		26.5
30094	211	0.925
30095	229	1.278	33.5	26.5
30096	230	1.278	31	27
30097	231	1.283	31	27
30098	232	1.289	31	27
30099	233	1.296	31	26.5
30100	234	1.304	31	26.5
30101	235	1.343
30102	236	1.415
30103	237	1.443	31	26.5
30104	238	1.491	31	26.5
30105	239	1.537		27.5
30106	240	1.537	32	27.5
30107	241	1.589	32	27.8
30108	226	1.23		26.5
30109	198	0.7
30110	175	0.619	30.5	21.5
30111	176	0.619	30.5	21.5
30112	177			19.5
30113	180	0.595		20.3
30114	181	0.565
30115	184	0.58
30116	186	0.627		20.5
30117	187	0.629	31	20
30118	188			20
30119	189	0.627
30120	191	0.626
30121	193	0.665		21.3
30122	194	0.688	31.5	21.5
30123	213	1.009		24.5
30124	204	0.806		23
30125	203	0.781		23
30126	210	0.89
30127	209	0.863
30128	208	0.825
30129	207	0.82
30130	195	0.668
30131	205	0.825		22.5
30132	197	0.682
30133	304	3.278		34
30134	202	0.779
30135	307	3.423
30136	200	0.718
30137	199	0.69		22
30138	212	0.952		24.5
30139	206	0.795
30140	290	3.103
30141	275	2.562
30142	276	2.552
30143	277	2.584
30144	278	2.595
30145	279	2.654		32.5
30146	280	2.721
30147	281	2.732	42	33
30148	282	2.727	42	32.5
30149	283	2.815	42	32.5
30150	285	2.835
30151	286	2.701		33
30152	287	2.77
30153	274	2.61		32.5
30154	289	3.022
30155	293			34
30156	291	3.095		33
30157	292	3.064	43	33.5
30158	294	3.014		33.5
30159	296	3.078		34
30160	297	3.055
30161	298	3.148
30162	299	3.198	43.5
30163	300	3.235	43.5	34.3
30164	301	3.264
30165	302			34
30166	303	3.278		34
30167	243	1.629	32	28
30168	201	0.753	31.5	22.5
30169	288	3.007	42	33
30170	251	1.957	35	29.5
30171	244	1.671
30172	245	1.72		28.5
30173	295	3.046
30174	273	2.637		32.5
30175	246	1.69	35	28.5
30176	247	1.762	35	28.5
30177	248	1.816	35	29
30178	250	1.896	35	29.5
30179	252	1.974	35	29.5
30180	253	2.017	35	29.5
30181	254	2.03	35	30
30182	255	2.048		30
30183	256	2.128
30184	257	2.123	39	30
30185	266	2.43		32
30186	272	2.58	42	32
30187	270	2.507		31.5
30188	249	1.814	35	29.5
30189	258	2.159		30.5
30190	268	2.479		31.5
30191	271	2.569		31.5
30192	267			31.5
30193	269	2.49		32
30194	265	2.34	39	32
30195	264	2.348		31.5
30196	263			31
30197	262			30.5
30198	261	2.262		30.5
30199	260	2.264		30.5
30200	259	2.207		30.5
30993	236	1.567
30994	237	1.59	40	29
30995	238	1.652	40	29
30996	239	1.695
30997	240	1.738	40	29.5
30998	235	1.513
30999	242	1.81
31000	232	1.453	39.5	28
31001	243	1.854
31002	241	1.809
31003	244	1.881	40	30
31004	233	1.488	39.5	28
31005	249	2.025	40	32.5
31006	231	1.421
31007	229	1.355	37	27
31008	227	1.31	37	27
31009	226	1.3	37	27
31010	225	1.29
31011	224	1.24	37	27
31012	223	1.22
31013	222	1.21	36.5	26.5
31014	234	1.488	40	28
31015	257	2.15	42	32
31016	221	1.18	36.5	26
31017	228	1.338
31018	266	2.46	42	33
31019	265	2.4	42	33
31020	264	2.34	42	33
31021	263	2.345	42	33
31022	262	2.275	42	32
31023	261	2.24	42	32
31024	260	2.245	42	32
31025	247	2.028	40	30.5
31026	258	2.2	42	32
31027	245	1.952	40	30
31028	256	2.15	42	31.5
31029	255	2.11	42	31.5
31030	254	2.105	42	31
31031	253	2.08	42	31
31032	252	2.055	42	31
31033	251	2.035	42	31
31034	250	2.01	42
31035	248	2.09	40	30.5
31036	246	1.994	40	30
31037	259	2.23	42	32
31038	185	0.78	32	22.5
31039	196	0.93
31040	195	0.93
31041	194	0.96	32.5	23.5
31042	193	0.94
31043	192	0.92	32.5	23.5
31044	191	0.87
31045	190	0.85	32	23
31046	189	0.83
31047	188	0.81
31048	198	0.95	35	24
31049	186	0.83
31050	199	0.98	35	24
31051	184	0.7	32	23.5
31052	183	0.71	32	23.5
31053	182	0.66	32	22
31054	181	0.68
31055	180	0.69	32
31056	179	0.72	32	22.5
31057	178	0.805
31058	177	0.81
31059	230	1.415	39.5	28
31060	187	0.79
31061	210	1.1	36	24.5
31062	219	1.2
31063	218	1.21	36.5	26
31064	217	1.22	36.5	26
31065	216	1.18	36.5	25.5
31066	215	1.15
31067	214	1.12
31068	213	1.11	36.5	25
31069	175	0.75	32	23.5
31070	212	1.11
31071	197	0.94	33	23.5
31072	211	1.11
31073	176	0.75	32	23.5
31074	209	1.08	36	24.5
31075	208	1.07	51
31076	207	1.07	36	24.5
31077	206	1.05
31078	205	1.061
31079	204	1.061
31080	203	1.05
31081	202	1.05	35	24.5
31082	201	1.06	35	24.5
31083	200	1.01
31084	220	1.23	36.5	26.5
31358	238	1.968
31359	239	2.005
31360	240	2.068	43	30.5
31361	241	2.08
31362	242	2.116
31363	243	2.144
31364	244	2.186
31365	237	1.928
31366	246	2.245
31367	229	1.658
31368	247	2.274	45.5	31
31369	245	2.192
31370	236	1.876
31371	235	1.843
31372	234	1.841
31373	233	1.737	39	29
31374	232	1.737
31375	230	1.707
31376	228	1.63
31377	227	1.589
31378	226	1.586	38	28
31379	248	2.287
31380	262	2.823
31381	231	1.725
31382	261	2.618	47	33
31383	273	3.115	48	34.5
31384	272	3.093
31385	271	3.074
31386	270	3.023
31387	269	2.997
31388	268	2.957	47	34
31389	267	2.947
31390	266	2.942
31391	265	2.936
31392	264	2.903
31393	260	2.749
31394	221	1.43
31395	249	2.369
31396	225	1.559
31397	259	2.759
31398	258	2.749
31399	257	2.668
31400	256	2.653
31401	255	2.605
31402	254	2.587	45.5	33
31403	253	2.484
31404	252	2.456
31405	251	2.373
31406	250	2.326
31407	263	2.872
31408	223	1.52
31409	196	1.034
31410	195	1.079
31411	194	1.054
31412	193	1.032
31413	192	1.038
31414	191	1.012	35	23.5
31415	190	1.049
31416	189	1.038
31417	188	1.04
31418	197	1.02
31419	186	1.046
31420	187	1.07
31421	184	1.045	35.5	23
31422	183	0.92
31423	182	0.908
31424	181	0.854
31425	180	0.798
31426	179	0.832
31427	178	0.824
31428	177	0.817	35.5	23
31429	176	0.861
31430	175	0.8	35.5	23
31431	224	1.536
31432	210	1.18
31433	198	1.11	35.5	23.5
31434	220	1.421
31435	219	1.386	37	27
31436	218	1.357
31437	217	1.363
31438	216	1.325
31439	215	1.331
31440	214	1.276
31441	213	1.262
31442	185	1.087
31443	211	1.249
31444	222	1.475
31445	209	1.24
31446	208	1.2
31447	207	1.16
31448	206	1.15
31449	205	1.13	37	25
31450	204	1.15
31451	203	1.11
31452	202	1.06
31453	201	1.12
31454	200	1.1
31455	199	1.04
31456	212	1.257	37	26
37792	239	1.55	38	27.5
37793	241	1.49
37794	242	1.47
37795	240	1.52
37796	243	1.43
37797	244	1.5
37798	245	1.49
37799	247	1.5
37800	238	1.53
37801	225	1.268	36.5	27
37802	246	1.52	38.5	28
37803	237	1.5
37804	236	1.433
37805	235	1.394
37806	234	1.396
37807	233	1.418
37808	232	1.419	39.5	28
37809	230	1.337
37810	228	1.305
37811	248	1.519
37812	226	1.276
37813	260	1.926	39.5	30
37814	227	1.304
37815	229	1.27
37816	272	2.254
37817	271	2.212
37818	270	2.215
37819	269	2.17
37820	268	2.121
37821	267	2.123	40.5	30
37822	266	2.063
37823	265	2.023
37824	264	2.019
37825	263	1.982
37826	258	1.87
37827	261	1.899
37828	249	1.52
37829	259	1.926
37830	224	1.302
37831	257	1.841
37832	256	1.74
37833	255	1.73
37834	254	1.71
37835	253	1.69	37.5	28
37836	252	1.6
37837	251	1.585
37838	250	1.53
37839	262	1.952
37840	186	0.75
37841	197	0.755	32	23
37842	196	0.728
37843	195	0.689
37844	194	0.69
37845	193	0.69
37846	192	0.68
37847	191	0.71
37848	190	0.72	30.5	21
37849	189	0.7
37850	198	0.77
37851	187	0.75
37852	182	0.57
37853	185	0.7	31	21.7
37854	184	0.7
37855	223	1.381
37856	181	0.58
37857	231	1.395
37858	179	0.59
37859	178	0.62
37860	177	0.58
37861	176	0.6
37862	175	0.6	30	21
37863	188	0.71
37864	212	1.196
37865	180	0.59
37866	222	1.383
37867	221	1.383
37868	220	1.365
37869	219	1.406
37870	218	1.406	35	27.5
37871	217	1.417
37872	216	1.258
37873	215	1.249
37874	199	0.775
37875	213	1.165
37876	205	0.918
37877	200	0.908
37878	201	0.829
37879	202	0.884
37880	214	1.225
37881	204	0.903	34	24
37882	211	1.152	33.5	24.7
37883	206	0.952
37884	207	0.972
37885	208	0.974
37886	209	0.974
37887	210	1.079
37888	203	0.956		24
38724	176	0.775
38725	179	0.799
38726	175	0.775	33	22.5
38727	177	0.79
38728	178	0.776
43019	274	3.23
43020	279	3.45
43021	278	3.34
43022	277	3.24
43023	275	3.22
43024	273	3.15
43025	276	3.37		35.5
43026	280	3.51
43027	281	3.62
43028	282	3.53
43029	283	3.625	48	36
43030	285	3.705		36.5
43031	272	3.01
43032	288	3.8		36.5
43033	261	2.605
43034	289	3.91
43035	287	3.73		36.8
43036	262	2.69	45.5	33.3
43038	290	3.99	49.5	37
43039	254	2.34
43040	255	2.46	44.5	32
43041	256	2.43
43042	257	2.49		32.3
43043	258	2.47
43044	263	2.69
43045	260	2.58
43046	271	2.98
43047	264	2.695
43048	265	2.74
43049	266	2.74
43050	267	3.02
43051	268	3.08
43052	269	2.93
43053	270	2.99
43054	259	2.565
43065	253	2.27
43074	301	4.355
43075	292	3.995
43076	293	4.02		38
43077	294	4.09
43078	295	4.14
43079	296	4.2		38
43080	297	4.19	50	37.5
43081	298	4.165
43082	284	3.675		36.3
43083	300	4.255
43084	291	3.965		37
43085	302	4.35
43086	303	4.345
43087	304	4.42	51	38.5
43088	305	4.33
43089	306	4.38
43090	307	4.4
43091	308	4.45
43092	299	4.25		38
43093	203	1.05		25
43094	195	0.84
43095	196	0.89
43096	197	0.91
43097	198	0.93		24.3
43098	199	0.91	36	24.3
43099	200	0.9		24.3
43100	211	1.34
43101	202	1.03		24.7
43102	192	0.82		24
43103	204	1.07	25.3	25.3
43104	205	1.13		25.3
43105	206	1.11	37.5	25.8
43106	207	1.18
43107	208	1.21
43108	209	1.28		26.5
43109	210	1.26		27
43110	201	0.98		24.7
43111	183	0.84
43112	286	3.855
43113	252	2.25
43114	175	0.59
43115	176	0.71
43116	177	0.75
43117	178	0.75
43118	179	0.81
43119	194	0.86
43120	182	0.88
43121	193	0.83
43122	184	0.77
43123	185	0.74
43124	186	0.76
43125	187	0.77
43126	189	0.78
43127	191	0.79	33.5	24
43128	190	0.77
43129	180	0.81
43130	246	2.03
43131	235	2
43132	236	1.95
43133	237	2.04
43134	238	1.99
43135	239	1.97		30
43136	240	2.005
43137	241	1.95	42.5	30
43138	234	1.92	41	29.5
43139	245	2.03		30.7
43140	242	1.95
43141	247	2.09
43142	248	2.09	43.5	31
43143	249	2.14
43144	212	1.35
43145	188	0.78
43146	250	2.2
43147	251	2.27		31.5
43148	243	1.91
43149	222	1.52		28.8
43150	215	1.4		28
43151	214	1.35
43152	244	1.97
43153	233	1.99		29.3
43154	213	1.31	39	27.5
43155	217	1.44
43156	218	1.4
43157	220	1.52	40.5	28
43158	216	1.4
43159	223	1.52
43160	230	2.01
43161	225	1.72
43162	226	1.74	42.5
43163	227	1.74
43164	229	1.91
43165	232	2.01		29.3
43166	219	1.48
43167	231	2.02		29
47315	241	1.55		28.5
47316	277	2.522		33
47317	242	1.6		29
47318	208	0.87
47319	243	1.63
47320	247	1.73		30
47321	245	1.68		29.7
47322	246	1.72		30
47323	240	1.53		28.3
47324	231	1.32
47325	248	1.76		30.3
47326	244	1.68	39.2	29
47327	239	1.54		28.6
47328	238	1.52
47329	237	1.48	38.5	27.5
47330	236	1.45		27.5
47331	235	1.41		27.5
47332	234	1.37		27.8
47333	232	1.34
47334	230	1.3	37.5	25.5
47335	229	1.24		25.5
47336	228	1.28
47337	249	1.8
47338	268	2.245		32
47339	233	1.36		27.5
47340	262	2.115		32
47341	227	1.23
47342	276	2.525		33
47343	275	2.48
47344	273	2.405		33.5
47345	272	2.4	41.5	33
47346	271	2.345		32
47347	270	2.355		32
47348	269	2.295		32
47349	267	2.235		32
47350	265	2.18	41	32.5
47351	266	2.225		32
47352	263	2.19		32
47353	250	1.88
47354	261	2.07
47355	260	2.11		32
47356	259	2.09		31
47357	258	2.07	40.5	31
47358	257	1.98		31
47359	256	1.97		31
47360	255	1.925
47361	254	1.92
47362	253	1.89
47363	252	1.89
47364	251	1.89	40	31
47365	264	2.155		32
47366	185	0.65		21
47367	197	1
47368	196	0.83	33	23
47369	195	0.78	33	23
47370	194	0.83		22.5
47371	193	0.71
47372	192	0.8		22
47373	191	0.8
47374	190	0.76		22
47375	189	0.77		22
47376	188	0.65		21
47377	198	0.86		23
47378	186	0.64		21
47379	184	0.61		21
47380	183	0.6		21
47381	181	0.63	33	21
47382	180	0.62		21
47383	179	0.62
47384	178	0.59
47385	177	0.59		21.5
47386	176	0.58		21.5
47387	175	0.62		21.5
47388	226	1.21		26
47389	210	0.86
47390	187	0.68		21
47391	218	1.03
47392	182	0.6
47393	199	0.86		23.3
47394	225	1.21		26
47395	224	1.15		25.2
47396	223	1.14		25
47397	222	1.14		25
47398	221	1.1
47399	219	1.04		24.5
47400	217	1
47401	216	0.96
47402	215	0.942		24.2
47403	214	0.91		24.2
47404	202	0.91	35	23.5
47405	200	0.86		23
47406	220	1.06
47407	201	0.9
47408	213	0.89
47409	203	0.94		24
47410	204	0.95
47411	205	0.91
47412	206	0.97
47413	207	0.85		24
47414	209	0.84		24
47415	211	0.85		24
47416	212	0.87		24
47764	274	2.461
47765	261	2.216
47767	262	2.17
47768	263	2.263
47769	264	2.266
47770	265	2.375	45.5	30
47771	266	2.443
47772	267	2.443
47773	268	2.435
47774	269	2.531
47775	270	2.53
47776	271	2.507
47777	273	2.496
47778	252	1.865
47779	272	2.587	45.5	30.5
47780	251	1.85	44	28.5
47781	292	2.895
47782	244	1.82	43	27.7
47783	275	2.58
47784	246	1.835
47785	247	1.85
47786	248	1.84
47787	254	1.88
47788	250	1.89
47789	259	1.99
47790	253	1.875
47791	245	1.81
47792	255	1.93
47793	256	1.951
47794	257	2.016
47795	258	1.99	45	29.5
47796	249	1.84
47797	304	3.155
47798	290	2.84
47799	297	2.98
47800	298	2.96
47801	299	2.96
47802	300	2.99	48.5	33
47803	301	3.005
47804	295	2.95
47805	303	3.043
47806	294	2.925
47807	305	3.095
47808	306	3.119
47809	307	3.12	49	33.2
47810	308	3.128
47811	243	1.85
47812	238	1.76
47813	302	3.02
47814	285	2.79
47815	277	2.531
47816	278	2.502
47817	279	2.58	47	31.5
47818	280	2.57
47819	281	2.63
47820	282	2.695
47821	296	2.94
47822	284	2.736
47823	276	2.491
47824	286	2.785	48	32.5
47825	287	2.799
47826	288	2.791
47827	289	2.831
47828	291	2.855
47829	293	2.87	48.5	33
47830	283	2.637
47831	199	0.97
47832	192	0.79
47833	193	0.82
47834	194	0.84
47835	195	0.86	33	22
47836	196	0.85
47837	206	1.01
47838	198	0.93
47839	189	0.74
47840	200	0.94
47841	201	0.98
47842	202	1.01	35	23
47843	203	1.01
47844	204	1.04
47845	205	0.96
47846	197	0.87
47847	183	0.75
47848	240	1.75
47849	242	1.89
47850	176	0.75
47851	178	0.71
47852	179	0.73
47853	180	0.73
47854	191	0.79
47855	182	0.73
47856	190	0.76
47857	184	0.75
47858	185	0.76
47859	186	0.74
47860	187	0.79
47861	188	0.75
47862	177	0.739
47863	181	0.73	35	20.5
47864	233	1.65
47865	225	1.385
47866	226	1.48
47867	227	1.485
47868	228	1.48
47869	237	1.8	41.5	27.5
47870	230	1.56	40	26.5
47871	224	1.42
47872	232	1.55
47873	229	1.54
47874	234	1.645
47875	235	1.675
47876	236	1.78
47877	239	1.77
47878	241	1.79
47879	175	0.75	35	21.7
47880	207	0.98
47881	210	1.05
47882	208	1.02
47883	231	1.53
47884	209	1.026	36	23.5
47885	223	1.375	39.5	25.5
47886	211	1.09
47887	212	1.12
47888	213	1.18
47889	214	1.25
47890	216	1.255	36.5	24
47891	217	1.3
47892	218	1.285
47893	222	1.34
47894	219	1.285
47895	220	1.295
47896	221	1.295
47897	215	1.24
47898	263	2.335
47899	254	1.985
47900	255	2.032
47901	256	2.098
47902	257	2.138
47903	258	2.145	44	29.7
47904	259	2.231
47905	260	2.243
47906	265	2.46	45	30
47907	262	2.23
47908	264	2.343
47909	266	2.43
47910	261	2.26
47911	246	1.77
47912	238	1.538
47913	283	2.755
47914	239	1.597
47915	241	1.61
47916	242	1.67
47917	243	1.68
47918	240	1.585
47919	245	1.73
47920	253	1.975
47921	247	1.82
47922	248	1.86
47923	249	1.9
47924	250	1.885
47925	251	1.93	43	29
47926	252	1.966
47927	244	1.74	41	28
47928	282	2.69
47929	202	0.8	32	23
47930	237	1.53	40	27
47931	296	3.035
47932	295	3.015
47933	294	3.01
47934	293	2.978	47.5	33
47935	292	2.96
47936	291	2.935
47937	290	2.88
47938	289	2.914
47939	288	2.858
47940	287	2.85
47941	286	2.78	47	32.5
47942	281	2.63
47943	275	2.655
47944	268	2.51
47945	269	2.57
47946	270	2.555
47947	271	2.577
47948	272	2.565	45	32
47949	285	2.78
47950	274	2.64
47951	284	2.724
47952	276	2.596
47953	277	2.63
47954	278	2.57
47955	279	2.64	46.5	31.5
47956	280	2.712
47957	267	2.48
47958	273	2.675
47959	187	0.63
47960	204	0.805
47961	201	0.81
47962	200	0.8
47963	199	0.79
47964	198	0.8
47965	197	0.81
47966	196	0.78
47967	195	0.79	32	22
47968	194	0.75
47969	193	0.77
47970	192	0.72
47971	191	0.715
47972	190	0.63
47973	205	0.805
47974	181	0.6	30.5	21
47975	297	3.07
47976	175	0.66	30.5	21.5
47977	176	0.66
47978	177	0.599
47979	178	0.599
47980	189	0.63
47981	180	0.604
47982	188	0.63
47983	182	0.6
47984	183	0.63
47985	184	0.62
47986	185	0.67
47987	186	0.62
47988	206	0.815
47989	179	0.593
47990	220	1.17
47991	235	1.49
47992	234	1.49
47993	233	1.41
47994	232	1.38
47995	231	1.34
47996	230	1.33	38.5	26
47997	229	1.25
47998	228	1.29
47999	227	1.26
48000	226	1.24
48001	225	1.26
48002	224	1.25
48003	223	1.24	38.5	25.5
48004	203	0.77
48005	214	1.005
48006	207	0.84
48007	208	0.905
48008	209	0.905	33.5	23.5
48009	210	0.95
48010	211	0.97
48011	222	1.22
48012	213	1.015
48013	221	1.18
48014	215	1.01
48015	216	1.04	34	24.5
48016	217	1.077
48017	218	1.112
48018	219	1.16
48019	236	1.53
48020	212	0.99
48021	308	3.243
48023	307	3.215	50	34
48024	306	3.232
48025	305	3.26
48026	304	3.105
48027	302	3.211
48028	301	3.165
48029	300	3.12	48	33.2
48030	299	3.09
48031	303	3.213
48032	298	3.08
52238	193	0.975		23
52239	186	0.85		22
52240	188	0.995	34	22
52241	189	0.975		22
52242	190	1.01		22
52243	192	0.965		22
52244	194			25
52245	185	0.87		22
52246	191	0.93		22
52247	177	0.845		22.5
52248	184	0.82		21.5
52249	187	0.855		22
52250	176	0.802		22.5
52251	178	0.825		22.5
52252	179	0.74		21.5
52253	180	0.76		21.5
52254	181	0.735	33	21.5
52255	182	0.77		21.5
52256	183	0.795		21.5
52257	175	0.802	32	22.5
52947	206	0.969
52948	194	0.79
52949	200	0.894
52950	195	0.85
52951	196	0.8
52952	197	0.83
52953	198	0.85
52954	199	0.88
52955	201	0.926	30.5	24
52956	202	0.9
52957	203	0.833
52958	205	0.943
52959	193	0.87
52960	207	0.987
52961	208	1.004	33	25.5
52962	189	0.85
52963	204	0.857
52964	176	0.533
52965	192	0.83
52966	191	0.85
52967	175	0.55	29	22
52968	177	0.523
52969	178	0.575
52970	179	0.6
52971	180	0.61	28	21.5
52972	181	0.6
52973	190	0.843
52974	184	0.71
52975	185	0.7
52976	186	0.773
52977	187	0.813
52978	188	0.863
52979	182	0.615
54584	232	1.525		29.5
54585	248	1.865		29
54586	249	1.875
54587	250	1.88
54588	251	1.915		29.5
54589	252	1.94		30
54590	256	2.008
54591	254	1.975
54592	255	1.985
54593	246	1.79		29.5
54594	238	1.65
54595	253	1.97
54596	285	2.765		33.5
54597	244	1.78		29.5
54598	243	1.805		29
54599	242	1.75
54600	241	1.72		30
54601	257	2.045		30.5
54602	239	1.66		29
54603	266	2.295
54604	237	1.625
54605	236	1.57		30
54606	235			30
54607	234	1.57		30
54608	233	1.56
54609	240	1.66
54610	272	2.585		32
54611	245	1.82		29.5
54612	284	2.705
54613	283	3.37
54614	282	2.705		33
54615	281	2.675		33.5
54616	280	2.685		33.5
54617	279	2.76		33.5
54618	278	2.76
54619	277	2.65
54620	276	2.65		33
54621	275	2.66
54622	264	2.245		31
54623	273	2.595		32
54624	258	2.065		30
54625	271	2.47		32
54626	270	2.385		32
54627	269	2.34
54628	268	2.285
54629	267	2.285		31.5
54630	265	2.265
54631	263	2.245
54632	262	2.2		31.5
54633	261	2.155
54634	260	2.105		30.5
54635	259	2.11		30.5
54636	274	2.69		32.5
54637	188	0.83
54638	201	1.01
54639	200	1
54640	199	0.99		26
54641	198	0.97		26
54642	197	0.93		26
54643	196	0.95
54644	195	0.91
54645	194	0.88		25
54646	193	0.91		25.5
54647	192	0.8		23
54648	191	0.85		24
54649	202	1.02
54650	189	0.83
54651	182	0.79		23
54652	187	0.83
54653	186	0.83
54654	185	0.76		23.5
54655	184	0.78		23.5
54656	183	0.78		23.5
54657	181	0.73
54658	179	0.72
54659	176	0.76	32	23.5
54660	175	0.76	32	23.5
54661	231	1.53
54662	247	1.865
54663	190	0.84		24.5
54664	226	1.36		28
54665	180	0.82
54666	203	1.02		26.5
54667	230	1.45
54668	229	1.44		29
54669	228	1.43		28.5
54670	227	1.37		28.5
54671	225	1.33		27.5
54672	224	1.35
54673	223	1.27		27.5
54674	222	1.24		27
54675	221			27
54676	220	1.2		36.5
54677	219	1.19		26.5
54678	209	1.11
54679	204	1.07		26.5
54680	206	1.01		26.5
54681	218	1.17
54682	207	1.03		26.5
54683	208	1.09		26.5
54684	210	1.1		26
54685	211	1.06
54686	215	1.16		26
54687	217	1.18		26
54688	212	1.08		25.5
54689	213	1.1		25.5
54690	216	1.16
54691	214	1.07		25
67921	223	0.931
67922	230	1.048
67923	237	1.21
67924	236	1.175	38	27
67925	235	1.127
67926	234	1.136
67927	233	1.109
67928	232	1.066
67929	231	1.049
67930	238	1.225
67931	229	1.046	37	27.5
67932	228	1.029
67933	227	0.951
67934	226	0.951
67935	219	1.013
67936	224	0.945
67937	239	1.279
67938	222	1.002
67939	221	1.061	38	27
67940	220	1.02
67941	225	0.977
67942	250	1.56	38	30.5
67943	218	1.006
67944	261	1.85
67945	260	1.805
67946	259	1.751
67947	257	1.71
67948	255	1.68
67949	254	1.665
67950	253	1.625
67951	256	1.698		31
67952	251	1.605
67953	240	1.305
67954	249	1.515
67955	248	1.55
67956	247	1.515
67957	246	1.495
67958	245	1.47
67959	244	1.36
67960	243	1.37		29.5
67961	242	1.495
67962	241	1.325
67963	252	1.625
67964	183	0.69
67965	193	0.86	37	23
67966	192	0.792
67967	191	0.77
67968	190	0.77
67969	189	0.69
67970	188	0.69
67971	187	0.7
67972	186	0.73	34	23
67973	194	0.83
67974	184	0.71
67975	176	0.76
67976	182	0.71
67977	181	0.74
67978	180	0.72
67979	175	0.75	34	23.5
67980	179	0.72
67981	217	0.852
67982	178	0.74
67983	177	0.73
67984	258	1.784
67985	185	0.72
67986	210	0.91
67987	215	0.956
67988	214	0.959	35
67989	213	0.998		25.5
67990	195	0.8
67991	211	0.94
67992	216	0.962
67993	209	0.86
67994	208	0.84
67995	207	0.8
67996	206	0.78
67997	196	0.83
67998	204	0.775
67999	203	0.775
68000	202	0.75
68001	201	0.76
68002	200	0.77
68003	199	0.78
68004	198	0.75
68005	197	0.76
68006	205	0.77
68007	212	0.956
68879	200	0.673		22.3
68925	230	1.299		26
68926	214	0.978		24.8
68927	215	0.995		24.8
68928	216	1.011		25
68929	217	1.044		24.5
68930	218	1.072		24.8
68931	219	1.072
68932	221	1.059		24.5
68933	222	1.085		25
68934	223	1.107		25
68935	224	1.126		25
68936	225	1.148		26
68937	226	1.184		26
68938	227	1.199		26
68939	254	2.073		30
68940	242	1.836
[truncated: 106,250 more rows]

## Sheet: postnatal-weight
Day	percentile_3_var	percentile_10_var	percentile_50_var	percentile_90_var	percentile_97_var
175	0.433736	0.531475	0.740503	0.949531	1.04727
175	0.399432	0.492646	0.691995	0.891345	0.984558
176	0.424006	0.521223	0.729135	0.937047	1.03426
176	0.391807	0.484557	0.682913	0.881269	0.974019
177	0.409945	0.506724	0.713698	0.920672	1.01745
177	0.375987	0.468348	0.665873	0.863397	0.955758
178	0.395718	0.492143	0.698358	0.904574	1.001
178	0.360916	0.452964	0.649821	0.846678	0.938726
179	0.388444	0.4846	0.690239	0.895879	0.992034
179	0.355576	0.447389	0.643743	0.840098	0.931911
180	0.39041	0.486382	0.691629	0.896876	0.992848
180	0.35946	0.451117	0.647134	0.843152	0.934809
181	0.399165	0.495039	0.700078	0.905117	1.00099
181	0.368217	0.459794	0.655643	0.851492	0.94307
182	0.411471	0.507335	0.712351	0.917368	1.01323
182	0.379775	0.471352	0.6672	0.863048	0.954625
183	0.425188	0.521128	0.726306	0.931485	1.02742
183	0.392652	0.484306	0.680322	0.876337	0.967992
184	0.439232	0.535334	0.74086	0.946386	1.04249
184	0.405389	0.497201	0.69355	0.8899	0.981711
185	0.452766	0.549116	0.755173	0.96123	1.05758
185	0.417812	0.509858	0.706708	0.903558	0.995604
186	0.465535	0.562219	0.768989	0.975759	1.07244
186	0.429457	0.521814	0.71933	0.916847	1.0092
187	0.47747	0.574572	0.782237	0.989901	1.087
187	0.440108	0.532853	0.731199	0.929545	1.02229
188	0.488667	0.58627	0.795007	1.00374	1.10135
188	0.450217	0.543425	0.742762	0.9421	1.03531
189	0.499212	0.597399	0.807383	1.01737	1.11555
189	0.460191	0.553938	0.754425	0.954913	1.04866
190	0.509196	0.608047	0.819451	1.03086	1.12971
190	0.469718	0.564076	0.76587	0.967665	1.06202
191	0.518663	0.618257	0.83125	1.04424	1.14384
191	0.478823	0.573863	0.777118	0.980373	1.07541
192	0.52789	0.628304	0.843052	1.0578	1.15821
192	0.487042	0.582836	0.787701	0.992567	1.08836
193	0.537164	0.638474	0.855137	1.0718	1.17311
193	0.495234	0.591849	0.798472	1.00509	1.10171
194	0.546636	0.648915	0.86765	1.08639	1.18866
194	0.504175	0.601678	0.810201	1.01872	1.11623
195	0.556218	0.659537	0.880497	1.10146	1.20478
195	0.513866	0.612323	0.822884	1.03345	1.1319
196	0.565669	0.670098	0.893431	1.11676	1.22119
196	0.523169	0.622643	0.835379	1.04811	1.14759
197	0.575271	0.680876	0.906725	1.13257	1.23818
197	0.53231	0.632862	0.847903	1.06294	1.1635
198	0.584902	0.691748	0.920252	1.14876	1.2556
198	0.541752	0.64344	0.860913	1.07839	1.18007
199	0.594714	0.702864	0.934157	1.16545	1.2736
199	0.551194	0.654077	0.874105	1.09413	1.19702
200	0.604915	0.71443	0.94864	1.18285	1.29236
200	0.560791	0.664923	0.887624	1.11032	1.21446
201	0.61522	0.726157	0.963408	1.20066	1.3116
201	0.571291	0.676727	0.902214	1.1277	1.23314
202	0.625491	0.737906	0.978319	1.21873	1.33115
202	0.581718	0.688509	0.916894	1.14528	1.25207
203	0.635943	0.74989	0.993579	1.23727	1.35122
203	0.591114	0.699308	0.930696	1.16208	1.27028
204	0.647089	0.762619	1.00969	1.25677	1.3723
204	0.600972	0.710619	0.945111	1.1796	1.28925
205	0.658391	0.775554	1.02612	1.27669	1.39385
205	0.612057	0.7232	0.960895	1.19859	1.30973
206	0.669739	0.788583	1.04274	1.29691	1.41575
206	0.623464	0.736149	0.97714	1.21813	1.33082
207	0.681033	0.801602	1.05946	1.31731	1.43788
207	0.63437	0.748639	0.993016	1.23739	1.35166
208	0.692744	0.815083	1.07672	1.33836	1.4607
208	0.645836	0.761729	1.00958	1.25743	1.37332
209	0.705044	0.829195	1.09471	1.36022	1.48437
209	0.657944	0.7755	1.02691	1.27831	1.39587
210	0.71822	0.844222	1.11369	1.38316	1.50916
210	0.670806	0.790061	1.0451	1.30014	1.4194
211	0.732079	0.859969	1.13348	1.40699	1.53488
211	0.683955	0.804946	1.0637	1.32245	1.44344
212	0.746115	0.875931	1.15356	1.43119	1.561
212	0.696306	0.819066	1.0816	1.34414	1.4669
213	0.76007	0.891846	1.17367	1.45549	1.58727
213	0.709145	0.833707	1.1001	1.36649	1.49105
214	0.774403	0.908174	1.19426	1.48034	1.61412
214	0.723076	0.849471	1.11978	1.39009	1.51649
215	0.789152	0.924948	1.21537	1.50578	1.64158
215	0.737611	0.865869	1.14016	1.41446	1.54272
216	0.804231	0.942084	1.2369	1.53171	1.66957
216	0.752167	0.882317	1.16066	1.439	1.56915
217	0.81975	0.959688	1.25896	1.55824	1.69818
217	0.766912	0.89898	1.18142	1.46387	1.59594
218	0.835629	0.97768	1.28147	1.58527	1.72732
218	0.782238	0.916251	1.20286	1.48946	1.62347
219	0.851865	0.996056	1.30443	1.6128	1.75699
219	0.798186	0.934169	1.22499	1.5158	1.65179
220	0.868576	1.01493	1.32794	1.64094	1.78729
220	0.81427	0.952247	1.24733	1.54241	1.68039
221	0.885607	1.03415	1.35184	1.66952	1.81807
221	0.830677	0.970672	1.27007	1.56946	1.70946
222	0.902746	1.05351	1.37592	1.69834	1.8491
222	0.847375	0.989408	1.29316	1.59692	1.73895
223	0.920473	1.07347	1.40067	1.72786	1.88086
223	0.864656	1.00875	1.31691	1.62507	1.76917
224	0.938497	1.09375	1.42577	1.7578	1.91305
224	0.882233	1.02841	1.34102	1.65363	1.7998
225	0.956536	1.11406	1.45096	1.78785	1.94538
225	0.899996	1.04827	1.36537	1.68247	1.83074
226	0.974742	1.13457	1.47637	1.81818	1.978
226	0.917573	1.06796	1.3896	1.71123	1.86162
227	0.993826	1.15597	1.50272	1.84948	2.01162
227	0.935205	1.08773	1.41393	1.74013	1.89266
228	1.0137	1.17817	1.52992	1.88166	2.04614
228	0.953401	1.10808	1.43888	1.76968	1.92436
229	1.03361	1.20044	1.55721	1.91398	2.08081
229	0.972308	1.12916	1.4646	1.80004	1.95689
230	1.05366	1.22285	1.58469	1.94652	2.11571
230	0.991504	1.15054	1.49065	1.83076	1.9898
231	1.07383	1.24541	1.61233	1.97926	2.15084
231	1.01051	1.17174	1.51656	1.86137	2.02261
232	1.0941	1.26807	1.64013	2.01219	2.18616
232	1.03007	1.19351	1.54307	1.89262	2.05607
233	1.11413	1.29051	1.66773	2.04494	2.22133
233	1.04997	1.21564	1.56996	1.92428	2.08995
234	1.13408	1.31288	1.69529	2.07769	2.2565
234	1.07015	1.23807	1.59718	1.95629	2.1242
235	1.15435	1.33559	1.72321	2.11083	2.29208
235	1.09068	1.26086	1.62478	1.98871	2.15888
236	1.17546	1.35916	1.75203	2.14489	2.32859
236	1.11132	1.28376	1.65253	2.02131	2.19375
237	1.19705	1.38322	1.78135	2.17949	2.36565
237	1.13173	1.30645	1.68009	2.05374	2.22845
238	1.21827	1.40691	1.81034	2.21377	2.40241
238	1.15187	1.32887	1.70741	2.08596	2.26296
239	1.23948	1.43061	1.83936	2.24811	2.43924
239	1.17176	1.35106	1.73453	2.11799	2.29729
240	1.26079	1.45442	1.86852	2.28261	2.47624
240	1.19193	1.37354	1.76195	2.15035	2.33196
241	1.2821	1.47824	1.8977	2.31716	2.51329
241	1.21217	1.3961	1.78947	2.18283	2.36677
242	1.30346	1.50212	1.92697	2.35182	2.55047
242	1.23337	1.41963	1.81798	2.21633	2.40259
243	1.32554	1.52672	1.95698	2.38724	2.58842
243	1.25544	1.44405	1.8474	2.25075	2.43935
244	1.34811	1.55184	1.98752	2.42321	2.62693
244	1.27736	1.46832	1.87669	2.28506	2.47602
245	1.37054	1.57681	2.01794	2.45908	2.66535
245	1.29902	1.49233	1.90575	2.31916	2.51247
246	1.3929	1.60172	2.04832	2.49492	2.70375
246	1.32065	1.51632	1.9348	2.35327	2.54895
247	1.41576	1.62715	2.07924	2.53132	2.74271
247	1.34257	1.54062	1.96417	2.38772	2.58577
248	1.43874	1.6527	2.11029	2.56787	2.78183
248	1.3644	1.56483	1.99348	2.42212	2.62255
249	1.4615	1.67805	2.14115	2.60425	2.8208
249	1.38663	1.58945	2.0232	2.45695	2.65977
250	1.48431	1.70344	2.17208	2.64072	2.85985
250	1.40832	1.61354	2.05241	2.49129	2.6965
251	1.50697	1.72869	2.20288	2.67707	2.89879
251	1.42877	1.63639	2.0804	2.52442	2.73204
252	1.5298	1.75413	2.23388	2.71363	2.93796
252	1.4494	1.65943	2.1086	2.55777	2.76779
253	1.55293	1.77986	2.2652	2.75053	2.97747
253	1.47063	1.68308	2.13741	2.59175	2.8042
254	1.57609	1.80565	2.29657	2.7875	3.01705
254	1.49194	1.70681	2.16632	2.62584	2.84071
255	1.59921	1.83139	2.32792	2.82445	3.05663
255	1.51373	1.73103	2.19574	2.66045	2.87775
256	1.62169	1.8565	2.35865	2.8608	3.0956
256	1.53623	1.75596	2.22588	2.69579	2.91552
257	1.64366	1.88109	2.38888	2.89666	3.1341
257	1.55823	1.7804	2.25554	2.73068	2.95285
258	1.66553	1.90561	2.41904	2.93247	3.17254
258	1.57992	1.80454	2.2849	2.76527	2.98989
259	1.68751	1.93023	2.44931	2.9684	3.21112
259	1.60162	1.82869	2.3143	2.79991	3.02697
260	1.70984	1.95521	2.47996	3.00472	3.25009
260	1.62321	1.85273	2.34359	2.83445	3.06398
261	1.73236	1.98039	2.51082	3.04125	3.28928
261	1.64435	1.87633	2.37245	2.86858	3.10056
262	1.75504	2.00573	2.54185	3.07797	3.32866
262	1.66613	1.90058	2.40198	2.90337	3.13782
263	1.77809	2.03144	2.57327	3.11509	3.36844
263	1.68854	1.92546	2.43214	2.93882	3.17574
264	1.80117	2.05719	2.60472	3.15225	3.40827
264	1.71112	1.95052	2.46249	2.97447	3.21386
265	1.82386	2.08256	2.63581	3.18906	3.44776
265	1.73325	1.97512	2.4924	3.00968	3.25156
266	1.84623	2.10761	2.66659	3.22557	3.48694
266	1.75528	1.99964	2.52223	3.04482	3.28918
267	1.86865	2.13271	2.69743	3.26215	3.52621
267	1.77762	2.02447	2.55238	3.08029	3.32714
268	1.89168	2.15842	2.72889	3.29936	3.5661
268	1.79995	2.04929	2.58253	3.11577	3.36511
269	1.91524	2.18468	2.7609	3.33712	3.60656
269	1.82165	2.07348	2.61206	3.15064	3.40248
270	1.93883	2.21096	2.79295	3.37494	3.64707
270	1.84304	2.09738	2.6413	3.18523	3.43956
271	1.96208	2.23691	2.82466	3.41242	3.68725
271	1.86558	2.12241	2.67169	3.22097	3.47781
272	1.98456	2.26209	2.85563	3.44917	3.7267
272	1.88855	2.14789	2.70253	3.25717	3.51651
273	2.00736	2.2876	2.88692	3.48625	3.76649
273	1.91116	2.17301	2.73302	3.29303	3.55488
274	2.03082	2.31377	2.91889	3.52401	3.80696
274	1.93269	2.19706	2.76244	3.32782	3.59219
275	2.0542	2.33986	2.95078	3.56171	3.84737
275	1.95408	2.22097	2.79173	3.3625	3.62938
276	2.07701	2.36539	2.98212	3.59885	3.88723
276	1.97584	2.24525	2.8214	3.39756	3.66697
277	2.09943	2.39053	3.01308	3.63563	3.92673
277	1.99847	2.2704	2.85195	3.4335	3.70543
278	2.12274	2.41656	3.04494	3.67331	3.96713
278	2.02055	2.29501	2.88196	3.46892	3.74337
279	2.14651	2.44306	3.07726	3.71146	4.00801
279	2.04172	2.31871	2.91107	3.50343	3.78042
280	2.17018	2.46946	3.10949	3.74953	4.0488
280	2.06353	2.34304	2.94082	3.5386	3.81812
281	2.1937	2.4957	3.14158	3.78746	4.08947
281	2.08624	2.36829	2.97149	3.57468	3.85673
282	2.21705	2.5218	3.17352	3.82525	4.12999
282	2.10921	2.3938	3.00242	3.61105	3.89564
283	2.23989	2.54737	3.20495	3.86253	4.17001
283	2.13166	2.41879	3.03285	3.64691	3.93403
284	2.26248	2.5727	3.23613	3.89957	4.20979
284	2.1532	2.44287	3.06236	3.68186	3.97153
285	2.28525	2.59821	3.26751	3.93681	4.24977
285	2.17424	2.46645	3.09139	3.71633	4.00854
286	2.30841	2.62412	3.29929	3.97446	4.29016
286	2.19702	2.49178	3.12217	3.75256	4.04732
287	2.33236	2.65081	3.33186	4.01291	4.33136
287	2.22106	2.51837	3.15421	3.79005	4.08736
288	2.35663	2.67783	3.36476	4.05168	4.37288
288	2.24465	2.54451	3.18581	3.82711	4.12697
289	2.38126	2.70521	3.39803	4.09084	4.41479
289	2.2665	2.56892	3.21568	3.86244	4.16486
290	2.4055	2.73221	3.43091	4.12961	4.45632
290	2.28774	2.59271	3.24494	3.89717	4.20214
291	2.42887	2.75833	3.46293	4.16752	4.49698
291	2.31046	2.61799	3.27569	3.93339	4.24092
292	2.4518	2.78402	3.49451	4.205	4.53723
292	2.33337	2.64347	3.30664	3.96982	4.27991
293	2.475	2.80998	3.52637	4.24277	4.57775
293	2.35585	2.66851	3.33717	4.00582	4.31848
294	2.49852	2.83626	3.55857	4.28087	4.61861
294	2.37894	2.69417	3.36831	4.04245	4.35767
295	2.52163	2.86214	3.59036	4.31857	4.65908
295	2.40254	2.72033	3.39996	4.07959	4.39738
296	2.54412	2.88739	3.62153	4.35566	4.69893
296	2.42565	2.74601	3.43113	4.11625	4.43661
297	2.56651	2.91255	3.6526	4.39266	4.7387
297	2.44788	2.77081	3.46143	4.15205	4.47498
298	2.58884	2.93766	3.68363	4.42961	4.77842
298	2.46901	2.79451	3.49063	4.18675	4.51225
299	2.61055	2.96214	3.71404	4.46594	4.81753
299	2.48875	2.81683	3.51845	4.22008	4.54815
300	2.63216	2.98652	3.74436	4.50219	4.85655
300	2.50896	2.83961	3.54675	4.25388	4.58453
301	2.65476	3.0119	3.77567	4.53944	4.89657
301	2.53045	2.86368	3.57632	4.28897	4.62219
302	2.67782	3.03773	3.80744	4.57715	4.93706
302	2.55194	2.88774	3.6059	4.32406	4.65987
303	2.70123	3.06391	3.83957	4.61522	4.97791
303	2.5733	2.91169	3.63537	4.35905	4.69743
304	2.72505	3.09052	3.87212	4.65372	5.01919
304	2.59467	2.93564	3.66484	4.39404	4.73501
305	2.74867	3.11692	3.90447	4.69202	5.06027
305	2.61599	2.95955	3.69427	4.429	4.77255
306	2.77117	3.14221	3.9357	4.7292	5.10024
306	2.63715	2.98329	3.72354	4.4638	4.80993
307	2.79291	3.16673	3.96618	4.76564	5.13945
307	2.65749	3.00621	3.752	4.49778	4.84651
308	2.81464	3.19125	3.99666	4.80207	5.17868
308	2.67751	3.02882	3.78014	4.53146	4.88277

## Sheet: postnatal-length
Day	percentile_3_var	percentile_10_var	percentile_50_var	percentile_90_var	percentile_97_var
175	27.58	28.9735	31.9537	34.934	36.3275
175	26.8794	28.2999	31.3378	34.3756	35.7961
176	27.6727	29.0655	32.0441	35.0226	36.4154
176	26.9875	28.4073	31.4435	34.4798	35.8995
177	27.7652	29.1574	32.1346	35.1118	36.5039
177	27.0951	28.5142	31.5491	34.5839	36.003
178	27.8578	29.2494	32.2256	35.2017	36.5933
178	27.2019	28.6205	31.6542	34.6879	36.1065
179	27.9506	29.3419	32.3171	35.2924	36.6836
179	27.3078	28.7259	31.7587	34.7915	36.2096
180	28.0439	29.4349	32.4096	35.3843	36.7752
180	27.4125	28.8303	31.8624	34.8945	36.3123
181	28.1379	29.5287	32.5031	35.4775	36.8683
181	27.5159	28.9334	31.9651	34.9967	36.4143
182	28.2327	29.6235	32.5979	35.5722	36.963
182	27.6176	29.0351	32.0665	35.0979	36.5154
183	28.3287	29.7195	32.6941	35.6687	37.0596
183	27.7178	29.1353	32.1667	35.1981	36.6156
184	28.426	29.8171	32.7921	35.7672	37.1583
184	27.8171	29.2347	32.2664	35.298	36.7156
185	28.5249	29.9164	32.8922	35.868	37.2594
185	27.9165	29.3343	32.3664	35.3985	36.8163
186	28.6258	30.0177	32.9945	35.9713	37.3632
186	28.0167	29.4349	32.4676	35.5004	36.9186
187	28.7288	30.1213	33.0994	36.0775	37.47
187	28.1188	29.5374	32.5711	35.6048	37.0234
188	28.8343	30.2275	33.2071	36.1867	37.58
188	28.2237	29.6427	32.6776	35.7125	37.1316
189	28.9424	30.3365	33.318	36.2994	37.6935
189	28.3321	29.7519	32.7881	35.8244	37.2441
190	29.0535	30.4486	33.432	36.4155	37.8106
190	28.4449	29.8654	32.9032	35.9411	37.3616
191	29.1672	30.5633	33.5491	36.5349	37.9311
191	28.5615	29.9828	33.0225	36.0622	37.4836
192	29.283	30.6804	33.6688	36.6572	38.0545
192	28.6813	30.1036	33.1454	36.1871	37.6094
193	29.4007	30.7994	33.7906	36.7819	38.1805
193	28.8036	30.227	33.271	36.3151	37.7385
194	29.5198	30.9199	33.9142	36.9086	38.3087
194	28.9278	30.3523	33.3989	36.4455	37.8701
195	29.6399	31.0416	34.0393	37.037	38.4387
195	29.0531	30.479	33.5283	36.5776	38.0035
196	29.7606	31.164	34.1653	37.1666	38.57
196	29.179	30.6062	33.6585	36.7108	38.138
197	29.8817	31.2869	34.2921	37.2973	38.7025
197	29.3048	30.7335	33.789	36.8445	38.2733
198	30.0033	31.4105	34.4198	37.4291	38.8363
198	29.4306	30.861	33.9199	36.9789	38.4092
199	30.1259	31.535	34.5488	37.5625	38.9717
199	29.5568	30.9888	34.0514	37.114	38.546
200	30.2496	31.661	34.6794	37.6977	39.1091
200	29.6833	31.1172	34.1836	37.2501	38.684
201	30.375	31.7886	34.8119	37.8352	39.2488
201	29.8106	31.2463	34.3169	37.3874	38.8232
202	30.5022	31.9183	34.9467	37.9751	39.3912
202	29.9387	31.3764	34.4513	37.5262	38.964
203	30.6318	32.0503	35.0842	38.118	39.5365
203	30.0678	31.5077	34.5872	37.6666	39.1065
204	30.7637	32.185	35.2244	38.2639	39.6851
204	30.1982	31.6404	34.7246	37.8087	39.2509
205	30.898	32.322	35.3674	38.4127	39.8367
205	30.3298	31.7743	34.8635	37.9526	39.3971
206	31.0344	32.4612	35.5127	38.5642	39.9911
206	30.4625	31.9094	35.0037	38.0981	39.545
207	31.1725	32.6023	35.6602	38.7181	40.1479
207	30.5961	32.0455	35.1453	38.245	39.6944
208	31.312	32.745	35.8095	38.874	40.3069
208	30.7305	32.1825	35.2879	38.3933	39.8454
209	31.4528	32.889	35.9604	39.0317	40.4679
209	30.8656	32.3204	35.4316	38.5428	39.9976
210	31.5946	33.034	36.1125	39.191	40.6305
210	31.0013	32.4589	35.5762	38.6935	40.1511
211	31.737	33.1799	36.2658	39.3516	40.7945
211	31.1376	32.5981	35.7217	38.8452	40.3058
212	31.8803	33.3267	36.4202	39.5136	40.96
212	31.2749	32.7385	35.8685	38.9985	40.4621
213	32.0245	33.4746	36.5758	39.6771	41.1272
213	31.4138	32.8806	36.0173	39.154	40.6207
214	32.1697	33.6236	36.7329	39.8422	41.2961
214	31.555	33.0249	36.1686	39.3122	40.7821
215	32.3162	33.7739	36.8915	40.0091	41.4668
215	31.699	33.1722	36.3229	39.4737	40.9469
216	32.464	33.9257	37.0518	40.1778	41.6396
216	31.8463	33.3229	36.481	39.639	41.1157
217	32.6132	34.079	37.2138	40.3486	41.8144
217	31.9975	33.4777	36.6433	39.8088	41.289
218	32.7639	34.234	37.3777	40.5215	41.9915
218	32.153	33.6368	36.81	39.9833	41.4671
219	32.9162	34.3905	37.5435	40.6965	42.1708
219	32.3118	33.7993	36.9805	40.1617	41.6491
220	33.0699	34.5486	37.711	40.8734	42.3521
220	32.4728	33.9641	37.1533	40.3426	41.8339
221	33.225	34.7082	37.8802	41.0522	42.5355
221	32.6347	34.1299	37.3275	40.5251	42.0202
222	33.3813	34.8691	38.051	41.2329	42.7207
222	32.7964	34.2956	37.5017	40.7078	42.2069
223	33.5389	35.0314	38.2233	41.4152	42.9078
223	32.9567	34.46	37.6748	40.8896	42.3928
224	33.6975	35.1948	38.397	41.5992	43.0966
224	33.1145	34.6218	37.8456	41.0693	42.5766
225	33.8571	35.3593	38.572	41.7847	43.2869
225	33.2688	34.7804	38.0132	41.246	42.7576
226	34.0168	35.524	38.7474	41.9708	43.4781
226	33.4202	34.9362	38.1782	41.4203	42.9363
227	34.1759	35.6882	38.9225	42.1568	43.6691
227	33.5696	35.09	38.3415	41.5931	43.1135
228	34.3334	35.8509	39.0964	42.3418	43.8593
228	33.7179	35.2428	38.504	41.7652	43.2901
229	34.4886	36.0114	39.2681	42.5249	44.0477
229	33.8659	35.3954	38.6664	41.9375	43.467
230	34.6405	36.1687	39.437	42.7052	44.2334
230	34.0145	35.5487	38.8298	42.1108	43.645
231	34.7884	36.3221	39.602	42.882	44.4157
231	34.1646	35.7036	38.9949	42.2861	43.8251
232	34.9316	36.4709	39.7627	43.0546	44.5939
232	34.3169	35.8607	39.1624	42.464	44.0078
233	35.0709	36.6158	39.9198	43.2237	44.7686
233	34.4711	36.0199	39.3321	42.6443	44.1931
234	35.2071	36.7577	40.074	43.3903	44.941
234	34.6268	36.1806	39.5036	42.8265	44.3803
235	35.3413	36.8978	40.2265	43.5553	45.1118
235	34.7836	36.3425	39.6763	43.0102	44.5691
236	35.4743	37.0368	40.3782	43.7197	45.2821
236	34.941	36.5051	39.85	43.1949	44.759
237	35.6073	37.1757	40.5301	43.8844	45.4528
237	35.0986	36.6679	40.0241	43.3803	44.9496
238	35.7411	37.3156	40.683	44.0504	45.6249
238	35.2559	36.8306	40.1982	43.5658	45.1405
239	35.8764	37.4572	40.8378	44.2184	45.7991
239	35.4125	36.9926	40.3718	43.7511	45.3311
240	36.0135	37.6005	40.9945	44.3885	45.9755
240	35.5678	37.1534	40.5444	43.9354	45.521
241	36.1519	37.7453	41.1529	44.5605	46.1539
241	35.7212	37.3124	40.7153	44.1182	45.7094
242	36.2918	37.8916	41.3129	44.7343	46.3341
242	35.8721	37.4689	40.8839	44.2989	45.8957
243	36.4327	38.039	41.4743	44.9096	46.516
243	36.0198	37.6223	41.0496	44.4768	46.0794
244	36.5747	38.1876	41.637	45.0864	46.6994
244	36.1637	37.7721	41.2118	44.6514	46.2598
245	36.7175	38.3371	41.8008	45.2645	46.8841
245	36.3033	37.9175	41.3698	44.822	46.4362
246	36.861	38.4873	41.9655	45.4436	47.07
246	36.4382	38.0584	41.5234	44.9883	46.6085
247	37.0048	38.638	42.1307	45.6235	47.2567
247	36.5694	38.1956	41.6734	45.1512	46.7775
248	37.1486	38.7887	42.2962	45.8037	47.4438
248	36.698	38.3303	41.8212	45.3121	46.9444
249	37.2919	38.939	42.4615	45.9839	47.631
249	36.8255	38.4639	41.968	45.472	47.1105
250	37.4346	39.0887	42.6262	46.1638	47.8179
250	36.9529	38.5976	42.115	45.6324	47.2771
251	37.576	39.2373	42.7901	46.3429	48.0042
251	37.0816	38.7326	42.2634	45.7943	47.4453
252	37.7161	39.3845	42.9527	46.521	48.1894
252	37.2128	38.8701	42.4146	45.9591	47.6165
253	37.8543	39.5301	43.1139	46.6976	48.3734
253	37.3474	39.0112	42.5694	46.1277	47.7915
254	37.9911	39.6742	43.2737	46.8731	48.5562
254	37.4849	39.1553	42.7274	46.2996	47.9699
255	38.1266	39.8171	43.4325	47.0478	48.7383
255	37.6247	39.3016	42.8878	46.474	48.1509
256	38.2612	39.9592	43.5905	47.2219	48.9199
256	37.766	39.4495	43.0499	46.6503	48.3338
257	38.3952	40.1007	43.7482	47.3957	49.1013
257	37.9078	39.5981	43.2128	46.8275	48.5177
258	38.5289	40.242	43.9058	47.5696	49.2828
258	38.0496	39.7466	43.3758	47.005	48.702
259	38.6626	40.3834	44.0637	47.7439	49.4647
259	38.1905	39.8943	43.5381	47.1819	48.8857
260	38.7965	40.5251	44.2219	47.9188	49.6474
260	38.3299	40.0406	43.6992	47.3577	49.0684
261	38.9308	40.6672	44.3807	48.0943	49.8307
261	38.4678	40.1854	43.8588	47.5322	49.2498
262	39.0653	40.8096	44.54	48.2704	50.0146
262	38.6041	40.3287	44.0171	47.7055	49.4301
263	39.2001	40.9523	44.6997	48.447	50.1993
263	38.7389	40.4706	44.1741	47.8776	49.6094
264	39.3351	41.0953	44.8598	48.6243	50.3845
264	38.8724	40.6112	44.33	48.0487	49.7876
265	39.4703	41.2386	45.0204	48.8021	50.5704
265	39.0045	40.7506	44.4847	48.2188	49.9649
266	39.6058	41.3822	45.1813	48.9804	50.7568
266	39.1354	40.8887	44.6383	48.3879	50.1412
267	39.7413	41.5259	45.3425	49.1591	50.9437
267	39.2651	41.0257	44.7909	48.5562	50.3167
268	39.8767	41.6696	45.5038	49.338	51.1309
268	39.3935	41.1615	44.9425	48.7234	50.4914
269	40.0117	41.8128	45.6648	49.5168	51.3179
269	39.5207	41.2961	45.0929	48.8897	50.6651
270	40.1458	41.9553	45.8252	49.695	51.5045
270	39.6466	41.4294	45.2422	49.055	50.8378
271	40.2789	42.0968	45.9846	49.8725	51.6904
271	39.771	41.5614	45.3903	49.2192	51.0095
272	40.4105	42.2369	46.1428	50.0488	51.8751
272	39.8941	41.692	45.5371	49.3822	51.1801
273	40.5404	42.3753	46.2994	50.2236	52.0585
273	40.0157	41.8213	45.6827	49.5441	51.3497
274	40.6682	42.5117	46.4542	50.3967	52.2402
274	40.1359	41.9491	45.827	49.7048	51.518
275	40.7941	42.6462	46.6072	50.5681	52.4202
275	40.2547	42.0757	45.97	49.8644	51.6854
276	40.9181	42.7789	46.7585	50.738	52.5988
276	40.3724	42.2011	46.1121	50.0231	51.8519
277	41.0404	42.9099	46.9081	50.9063	52.7759
277	40.489	42.3256	46.2533	50.1811	52.0177
278	41.161	43.0393	47.0563	51.0733	52.9516
278	40.6048	42.4492	46.3939	50.3385	52.183
279	41.2801	43.1672	47.2031	51.239	53.1261
279	40.7199	42.5723	46.5338	50.4954	52.3478
280	41.3977	43.2937	47.3486	51.4035	53.2995
280	40.8344	42.6948	46.6735	50.6521	52.5125
281	41.514	43.419	47.493	51.5669	53.4719
281	40.9485	42.8169	46.8127	50.8086	52.677
282	41.6294	43.5434	47.6365	51.7297	53.6437
282	41.0617	42.9382	46.9513	50.9644	52.8409
283	41.7443	43.6673	47.7798	51.8923	53.8152
283	41.1735	43.0582	47.0886	51.1191	53.0037
284	41.8591	43.7912	47.9231	52.055	53.987
284	41.2835	43.1763	47.2242	51.2722	53.165
285	41.9743	43.9154	48.0668	52.2182	54.1594
285	41.3912	43.2922	47.3577	51.4232	53.3242
286	42.0902	44.0405	48.2115	52.3825	54.3328
286	41.496	43.4052	47.4884	51.5715	53.4808
287	42.2072	44.1668	48.3575	52.5482	54.5077
287	41.5974	43.515	47.6159	51.7168	53.6343
288	42.3257	44.2944	48.5049	52.7154	54.6842
288	41.6952	43.6211	47.7399	51.8586	53.7845
289	42.4446	44.4226	48.653	52.8834	54.8615
289	41.7899	43.7242	47.8609	51.9976	53.9319
290	42.5628	44.5502	48.8006	53.0509	55.0384
290	41.8822	43.8249	47.9796	52.1344	54.0771
291	42.6793	44.6761	48.9465	53.217	55.2138
291	41.9728	43.924	48.0968	52.2696	54.2208
292	42.7929	44.7992	49.0897	53.3803	55.3865
292	42.0624	44.0221	48.2131	52.4042	54.3639
293	42.9025	44.9182	49.2291	53.5399	55.5556
293	42.1517	44.1199	48.3293	52.5386	54.5069
294	43.0071	45.0323	49.3634	53.6946	55.7198
294	42.2415	44.2183	48.446	52.6738	54.6506
295	43.1056	45.1404	49.492	53.8435	55.8783
295	42.3322	44.3177	48.5639	52.8101	54.7956
296	43.1986	45.243	49.615	53.9871	56.0315
296	42.4237	44.4178	48.6826	52.9473	54.9415
297	43.2867	45.3407	49.7333	54.126	56.1799
297	42.5154	44.5183	48.8017	53.085	55.0879
298	43.3705	45.4341	49.8474	54.2607	56.3244
298	42.607	44.6187	48.9207	53.2228	55.2344
299	43.4506	45.5239	49.958	54.3921	56.4654
299	42.6981	44.7185	49.0393	53.3602	55.3806
300	43.5277	45.6108	50.0657	54.5206	56.6036
300	42.7881	44.8173	49.157	53.4968	55.526
301	43.6025	45.6953	50.1711	54.6469	56.7398
301	42.8766	44.9147	49.2734	53.6321	55.6702
302	43.6755	45.7781	50.2749	54.7717	56.8744
302	42.9633	45.0103	49.3881	53.7658	55.8128
303	43.747	45.8595	50.3773	54.8952	57.0077
303	43.0485	45.1044	49.5012	53.8981	55.954
304	43.8173	45.9396	50.4786	55.0176	57.14
304	43.1322	45.1971	49.6131	54.0291	56.094
305	43.8865	46.0188	50.579	55.1392	57.2715
305	43.2148	45.2887	49.724	54.1593	56.2332
306	43.955	46.0972	50.6787	55.2602	57.4024
306	43.2965	45.3795	49.8341	54.2887	56.3716
307	44.0228	46.1751	50.7779	55.3807	57.533
307	43.3777	45.4697	49.9437	54.4177	56.5097
308	44.0904	46.2527	50.8769	55.5012	57.6634
308	43.4584	45.5595	50.053	54.5465	56.6476

## Sheet: postnatal-head-circumference
post	percentile_3_var	percentile_10_var	percentile_50_var	percentile_90_var	percentile_97_var
175	19.9003	20.7099	22.4413	24.1727	24.9823
175	19.3571	20.1642	21.8903	23.6165	24.4236
176	19.8704	20.6795	22.4098	24.1401	24.9492
176	19.3343	20.1409	21.866	23.5911	24.3977
177	19.8432	20.6519	22.3813	24.1107	24.9193
177	19.3141	20.1203	21.8445	23.5687	24.3749
178	19.8217	20.6301	22.3587	24.0874	24.8958
178	19.2993	20.1052	21.8287	23.5522	24.3582
179	19.8089	20.617	22.3452	24.0734	24.8815
179	19.2927	20.0983	21.8214	23.5445	24.3502
180	19.8078	20.6158	22.3437	24.0716	24.8796
180	19.2971	20.1027	21.8255	23.5483	24.3539
181	19.8213	20.6293	22.3572	24.0851	24.893
181	19.3155	20.121	21.8438	23.5666	24.3721
182	19.8525	20.6606	22.3886	24.1167	24.9247
182	19.3505	20.1562	21.8791	23.6021	24.4077
183	19.9035	20.7117	22.4401	24.1685	24.9767
183	19.4043	20.2101	21.9334	23.6567	24.4625
184	19.9722	20.7807	22.5097	24.2387	25.0472
184	19.4748	20.2808	22.0047	23.7286	24.5347
185	20.0558	20.8647	22.5945	24.3244	25.1332
185	19.5592	20.3656	22.0903	23.815	24.6214
186	20.1515	20.9609	22.6917	24.4226	25.232
186	19.6547	20.4616	22.1873	23.9129	24.7198
187	20.2564	21.0663	22.7985	24.5306	25.3405
187	19.7584	20.5659	22.2928	24.0197	24.8271
188	20.3676	21.1782	22.9118	24.6454	25.456
188	19.8676	20.6758	22.404	24.1323	24.9405
189	20.4823	21.2936	23.0289	24.7641	25.5755
189	19.9794	20.7883	22.5182	24.2481	25.057
190	20.5979	21.4102	23.1473	24.8844	25.6967
190	20.0915	20.9013	22.633	24.3647	25.1744
191	20.7139	21.5272	23.2664	25.0056	25.8188
191	20.2037	21.0143	22.7481	24.4818	25.2925
192	20.8302	21.6445	23.386	25.1276	25.9419
192	20.316	21.1278	22.8637	24.5997	25.4114
193	20.9465	21.762	23.506	25.2501	26.0656
193	20.4289	21.2418	22.9802	24.7185	25.5314
194	21.0627	21.8795	23.6263	25.373	26.1898
194	20.5426	21.3567	23.0977	24.8387	25.6528
195	21.1786	21.9968	23.7465	25.4962	26.3143
195	20.6573	21.4727	23.2165	24.9603	25.7757
196	21.2941	22.1137	23.8666	25.6194	26.439
196	20.7732	21.59	23.3368	25.0837	25.9005
197	21.4091	22.2302	23.9864	25.7426	26.5638
197	20.8905	21.7088	23.4589	25.209	26.0273
198	21.5237	22.3466	24.1063	25.866	26.6889
198	21.0089	21.8289	23.5824	25.3359	26.1558
199	21.6385	22.4631	24.2266	25.9901	26.8147
199	21.1281	21.9498	23.7069	25.4641	26.2857
200	21.7537	22.5802	24.3476	26.1151	26.9415
200	21.2478	22.0712	23.8322	25.5931	26.4165
201	21.8697	22.6981	24.4698	26.2414	27.0698
201	21.3675	22.1928	23.9578	25.7227	26.548
202	21.9869	22.8174	24.5934	26.3693	27.1998
202	21.4869	22.3142	24.0833	25.8525	26.6798
203	22.1057	22.9382	24.7188	26.4993	27.3319
203	21.6057	22.435	24.2085	25.9821	26.8114
204	22.2261	23.0609	24.8462	26.6315	27.4663
204	21.7235	22.555	24.3331	26.1113	26.9427
205	22.3478	23.1849	24.9752	26.7654	27.6026
205	21.8405	22.6742	24.4571	26.24	27.0737
206	22.4703	23.3098	25.1052	26.9006	27.7401
206	21.9568	22.7928	24.5807	26.3686	27.2046
207	22.5928	23.4348	25.2355	27.0363	27.8783
207	22.0727	22.9111	24.7041	26.4972	27.3356
208	22.7148	23.5594	25.3657	27.172	28.0166
208	22.1882	23.0291	24.8275	26.6259	27.4668
209	22.8358	23.683	25.495	27.307	28.1543
209	22.3037	23.1471	24.951	26.7549	27.5984
210	22.955	23.8051	25.623	27.4409	28.2909
210	22.4192	23.2653	25.0749	26.8845	27.7306
211	23.0722	23.9251	25.7491	27.5731	28.426
211	22.5349	23.3838	25.1992	27.0147	27.8636
212	23.1879	24.0437	25.874	27.7043	28.5601
212	22.6511	23.5028	25.3243	27.1458	27.9976
213	23.3027	24.1615	25.9983	27.835	28.6938
213	22.7681	23.6227	25.4504	27.2782	28.1328
214	23.4174	24.2793	26.1227	27.966	28.828
214	22.886	23.7436	25.5778	27.4119	28.2695
215	23.5326	24.3977	26.2479	28.098	28.9632
215	23.0052	23.8659	25.7066	27.5473	28.408
216	23.6491	24.5175	26.3746	28.2318	29.1002
216	23.1259	23.9898	25.8372	27.6847	28.5485
217	23.7675	24.6393	26.5036	28.3679	29.2397
217	23.2484	24.1154	25.9698	27.8242	28.6912
218	23.8885	24.7637	26.6353	28.507	29.3822
218	23.3727	24.2431	26.1045	27.966	28.8364
219	24.0118	24.8905	26.7696	28.6488	29.5275
219	23.4987	24.3724	26.2411	28.1098	28.9836
220	24.137	25.0193	26.9061	28.793	29.6753
220	23.6259	24.5031	26.3792	28.2553	29.1325
221	24.2639	25.1498	27.0445	28.9391	29.8251
221	23.7539	24.6347	26.5184	28.402	29.2828
222	24.3919	25.2815	27.1842	29.0869	29.9766
222	23.8825	24.7669	26.6582	28.5496	29.434
223	24.5207	25.4142	27.3251	29.2359	30.1294
223	24.0111	24.8992	26.7984	28.6977	29.5857
224	24.65	25.5474	27.4666	29.3857	30.2831
224	24.1394	25.0313	26.9385	28.8458	29.7377
225	24.7795	25.6808	27.6084	29.5361	30.4374
225	24.2671	25.1628	27.0783	28.9937	29.8894
226	24.9087	25.8141	27.7504	29.6867	30.5921
226	24.394	25.2936	27.2174	29.1412	30.0407
227	25.0376	25.9471	27.8922	29.8372	30.7467
227	24.5199	25.4234	27.3557	29.288	30.1915
228	25.1659	26.0796	28.0336	29.9876	30.9012
228	24.6446	25.5522	27.4931	29.434	30.3416
229	25.2933	26.2112	28.1743	30.1374	31.0553
229	24.768	25.6796	27.6294	29.5791	30.4907
230	25.4196	26.3419	28.3142	30.2865	31.2087
230	24.8899	25.8057	27.7643	29.723	30.6388
231	25.5446	26.4712	28.4529	30.4346	31.3613
231	25.0101	25.9302	27.8979	29.8656	30.7856
232	25.668	26.5991	28.5904	30.5816	31.5127
232	25.1286	26.053	28.0299	30.0068	30.9312
233	25.79	26.7256	28.7265	30.7274	31.663
233	25.2458	26.1746	28.1608	30.147	31.0758
234	25.9107	26.8508	28.8615	30.8722	31.8124
234	25.3621	26.2953	28.291	30.2867	31.2199
235	26.03	26.9749	28.9955	31.0161	31.961
235	25.4781	26.4157	28.4211	30.4264	31.364
236	26.1482	27.0978	29.1285	31.1592	32.1087
236	25.5941	26.5363	28.5514	30.5664	31.5086
237	26.2654	27.2197	29.2606	31.3015	32.2558
237	25.7106	26.6575	28.6824	30.7073	31.6542
238	26.3816	27.3407	29.392	31.4432	32.4024
238	25.8282	26.7797	28.8147	30.8496	31.8011
239	26.4969	27.461	29.5227	31.5844	32.5485
239	25.9472	26.9034	28.9485	30.9935	31.9498
240	26.6115	27.5805	29.6529	31.7252	32.6942
240	26.0672	27.0282	29.0835	31.1388	32.0998
241	26.7256	27.6996	29.7827	31.8657	32.8397
241	26.1878	27.1537	29.2193	31.285	32.2509
242	26.8393	27.8184	29.9122	32.0061	32.9852
242	26.3086	27.2793	29.3555	31.4317	32.4024
243	26.9527	27.9369	30.0417	32.1466	33.1308
243	26.429	27.4048	29.4916	31.5783	32.5541
244	27.0659	28.0553	30.1712	32.2872	33.2766
244	26.5488	27.5296	29.6271	31.7245	32.7053
245	27.1792	28.1738	30.301	32.4281	33.4227
245	26.6674	27.6532	29.7615	31.8699	32.8557
246	27.2926	28.2925	30.4309	32.5694	33.5693
246	26.7844	27.7753	29.8946	32.0139	33.0049
247	27.4059	28.4112	30.5611	32.7109	33.7162
247	26.8997	27.8959	30.0262	32.1565	33.1527
248	27.519	28.5297	30.6911	32.8525	33.8632
248	27.0133	28.0147	30.1562	32.2977	33.2991
249	27.6317	28.6479	30.8209	32.994	34.0101
249	27.1252	28.1318	30.2846	32.4374	33.4441
250	27.7438	28.7654	30.9503	33.1351	34.1567
250	27.2352	28.2472	30.4114	32.5756	33.5875
251	27.8551	28.8823	31.079	33.2757	34.3028
251	27.3434	28.3607	30.5364	32.7121	33.7294
252	27.9654	28.9982	31.2068	33.4155	34.4483
252	27.4496	28.4724	30.6597	32.847	33.8697
253	28.0745	29.1129	31.3337	33.5544	34.5928
253	27.554	28.5822	30.7812	32.9802	34.0084
254	28.1823	29.2264	31.4594	33.6923	34.7364
254	27.6567	28.6904	30.9012	33.112	34.1457
255	28.2888	29.3386	31.5838	33.829	34.8788
255	27.758	28.7973	31.02	33.2427	34.282
256	28.3937	29.4493	31.7069	33.9644	35.0201
256	27.8583	28.9032	31.1379	33.3726	34.4175
257	28.4969	29.5584	31.8284	34.0985	35.1599
257	27.9579	29.0084	31.2552	33.5019	34.5525
258	28.5985	29.6658	31.9484	34.231	35.2984
258	28.057	29.1132	31.3722	33.6311	34.6873
259	28.6982	29.7714	32.0667	34.362	35.4352
259	28.1559	29.2179	31.4891	33.7603	34.8223
260	28.7959	29.8751	32.1832	34.4912	35.5704
260	28.2549	29.3227	31.6062	33.8898	34.9576
261	28.8918	29.977	32.2979	34.6188	35.704
261	28.3534	29.427	31.7231	34.0191	35.0927
262	28.9858	30.077	32.4108	34.7446	35.8359
262	28.451	29.5305	31.839	34.1476	35.227
263	29.0779	30.1753	32.5221	34.8689	35.9663
263	28.547	29.6324	31.9536	34.2747	35.3601
264	29.1683	30.2717	32.6317	34.9916	36.0951
264	28.6409	29.7322	32.0661	34.4	35.4913
265	29.2569	30.3665	32.7396	35.1128	36.2224
265	28.732	29.8293	32.176	34.5227	35.62
266	29.3437	30.4596	32.846	35.2324	36.3482
266	28.8199	29.9232	32.2828	34.6423	35.7457
267	29.429	30.5511	32.9508	35.3506	36.4727
267	28.9041	30.0135	32.386	34.7586	35.8679
268	29.5127	30.6411	33.0543	35.4675	36.5959
268	28.9853	30.1007	32.4863	34.8719	35.9873
269	29.5953	30.73	33.1567	35.5834	36.7181
269	29.064	30.1856	32.5843	34.983	36.1046
270	29.677	30.818	33.2583	35.6986	36.8397
270	29.1411	30.2689	32.6808	35.0926	36.2204
271	29.7579	30.9054	33.3593	35.8133	36.9607
271	29.2174	30.3513	32.7765	35.2016	36.3356
272	29.8384	30.9923	33.46	35.9277	37.0816
272	29.2934	30.4337	32.8721	35.3106	36.4508
273	29.9186	31.079	33.5605	36.042	37.2024
273	29.3701	30.5166	32.9685	35.4204	36.5669
274	29.9989	31.1657	33.6611	36.1566	37.3234
274	29.4479	30.6007	33.0661	35.5315	36.6842
275	30.0791	31.2525	33.7619	36.2713	37.4446
275	29.5266	30.6857	33.1647	35.6436	36.8027
276	30.1593	31.3393	33.8627	36.3861	37.566
276	29.6057	30.7712	33.2638	35.7563	36.9218
277	30.2395	31.426	33.9636	36.5011	37.6876
277	29.6848	30.8567	33.3629	35.8692	37.0411
278	30.3196	31.5128	34.0645	36.6162	37.8093
278	29.7634	30.9417	33.4618	35.9818	37.1601
279	30.3997	31.5995	34.1654	36.7313	37.9311
279	29.8411	31.0259	33.5597	36.0936	37.2784
280	30.4796	31.6861	34.2663	36.8465	38.053
280	29.9174	31.1087	33.6564	36.2042	37.3955
281	30.5593	31.7725	34.3671	36.9617	38.1749
281	29.992	31.1898	33.7515	36.3132	37.511
282	30.6385	31.8585	34.4675	37.0765	38.2965
282	30.0651	31.2695	33.8452	36.4209	37.6253
283	30.7168	31.9436	34.5671	37.1907	38.4174
283	30.137	31.348	33.9378	36.5276	37.7385
284	30.794	32.0275	34.6656	37.3037	38.5372
284	30.208	31.4256	34.0296	36.6335	37.8511
285	30.8695	32.1099	34.7626	37.4153	38.6557
285	30.2785	31.5027	34.1209	36.739	37.9633
286	30.9431	32.1903	34.8577	37.5251	38.7723
286	30.3488	31.5797	34.2121	36.8445	38.0754
287	31.0144	32.2685	34.9506	37.6327	38.8869
287	30.4191	31.6567	34.3034	36.9502	38.1878
288	31.0831	32.3441	35.041	37.738	38.999
288	30.4898	31.7341	34.3952	37.0563	38.3007
289	31.1496	32.4176	35.1293	37.8411	39.1091
289	30.5606	31.8117	34.4872	37.1628	38.4139
290	31.2143	32.4893	35.216	37.9426	39.2176
290	30.6314	31.8892	34.5793	37.2693	38.5272
291	31.2778	32.5598	35.3014	38.043	39.325
291	30.7018	31.9665	34.671	37.3756	38.6403
292	31.3405	32.6294	35.3861	38.1427	39.4317
292	30.7717	32.0431	34.7623	37.4815	38.753
293	31.4027	32.6987	35.4705	38.2422	39.5382
293	30.8407	32.119	34.8528	37.5867	38.865
294	31.4651	32.7682	35.555	38.3418	39.6449
294	30.9086	32.1938	34.9424	37.6909	38.9761
295	31.5278	32.838	35.64	38.442	39.7522
295	30.9753	32.2674	35.0307	37.794	39.0861
296	31.5905	32.9078	35.725	38.5423	39.8596
296	31.0405	32.3395	35.1176	37.8957	39.1948
297	31.6525	32.9769	35.8094	38.6419	39.9664
297	31.1043	32.4102	35.2032	37.9961	39.3021
298	31.7131	33.0447	35.8926	38.7404	40.072
298	31.1664	32.4794	35.2872	38.0951	39.408
299	31.7718	33.1106	35.9738	38.837	40.1758
299	31.227	32.5469	35.3697	38.1925	39.5124
300	31.8279	33.1739	36.0525	38.9311	40.2771
300	31.2857	32.6127	35.4505	38.2883	39.6152
301	31.8808	33.234	36.1281	39.0221	40.3754
301	31.3426	32.6766	35.5295	38.3823	39.7163
302	31.93	33.2904	36.2	39.1096	40.4701
302	31.3977	32.7387	35.6067	38.4746	39.8156
303	31.9758	33.3436	36.2687	39.1938	40.5616
303	31.4511	32.7992	35.6823	38.5654	39.9135
304	32.0189	33.394	36.3347	39.2754	40.6505
304	31.5032	32.8584	35.7566	38.6549	40.0101
305	32.0598	33.4422	36.3986	39.3549	40.7373
305	31.5541	32.9164	35.8299	38.7434	40.1057
306	32.099	33.4887	36.4608	39.4328	40.8225
306	31.6041	32.9736	35.9023	38.8311	40.2005
307	32.1371	33.5341	36.5219	39.5097	40.9067
307	31.6536	33.0302	35.9743	38.9183	40.2949
308	32.1745	33.5789	36.5825	39.586	40.9905
308	31.7027	33.0865	36.0459	39.0053	40.3891
