# Supplementary material for: A comparative study of postnatal anthropometric growth in very preterm infants and intrauterine growth
Source: Nat Commun. 2023 Sep 19;14:5626. doi: 10.1038/s41467-023-41069-0 (PMC10509139; doi:10.1038/s41467-023-41069-0)
Supplement: Supplementary file 6 — Source Data [file 41467_2023_41069_MOESM6_ESM.zip › Figure-2-Source-Data.xlsx]

## Sheet: Weight
Day	Sex	percentile_3_rate	percentile_10_rate	percentile_50_rate	percentile_90_rate	percentile_97_rate
176	Female	-0.00762462	-0.00808896	-0.00908202	-0.0100751	-0.0105394
177	Female	-0.0158201	-0.0162089	-0.0170404	-0.017872	-0.0182608
178	Female	-0.0150714	-0.0153837	-0.0160516	-0.0167196	-0.0170319
179	Female	-0.00533996	-0.00557501	-0.00607768	-0.00658034	-0.00681539
180	Female	0.00388431	0.00372714	0.003391	0.00305486	0.00289768
181	Female	0.00875646	0.00867755	0.0085088	0.00834005	0.00826114
182	Female	0.011558	0.0115576	0.0115566	0.0115557	0.0115553
183	Female	0.0128768	0.0129548	0.0131217	0.0132886	0.0133666
184	Female	0.012738	0.0128943	0.0132286	0.0135629	0.0137192
185	Female	0.0124229	0.0126571	0.0131579	0.0136588	0.0138929
186	Female	0.0116448	0.0119562	0.0126223	0.0132884	0.0135999
187	Female	0.0106511	0.011039	0.0118688	0.0126985	0.0130864
188	Female	0.0101083	0.0105718	0.0115631	0.0125544	0.0130179
189	Female	0.00997479	0.0105127	0.0116632	0.0128136	0.0133516
190	Female	0.00952688	0.010138	0.0114449	0.0127518	0.0133629
191	Female	0.0091048	0.00978764	0.011248	0.0127083	0.0133911
192	Female	0.00821944	0.00897248	0.010583	0.0121934	0.0129465
193	Female	0.00819165	0.00901326	0.0107704	0.0125275	0.0133491
194	Female	0.00894067	0.00982911	0.0117292	0.0136292	0.0145176
195	Female	0.00969096	0.0106444	0.0126835	0.0147227	0.0156761
196	Female	0.0093034	0.01032	0.0124942	0.0146684	0.015685
197	Female	0.00914119	0.0102191	0.0125242	0.0148293	0.0159072
198	Female	0.00944158	0.0105787	0.0130107	0.0154426	0.0165798
199	Female	0.00944253	0.010637	0.0131916	0.0157461	0.0169406
200	Female	0.00959628	0.0108461	0.013519	0.0161919	0.0174418
201	Female	0.0104999	0.0118031	0.0145902	0.0173773	0.0186805
202	Female	0.0104278	0.0117825	0.0146795	0.0175766	0.0189313
203	Female	0.00939516	0.0107993	0.0138022	0.0168052	0.0182093
204	Female	0.00985844	0.0113102	0.0144149	0.0175196	0.0189714
205	Female	0.0110845	0.012582	0.0157845	0.018987	0.0204845
206	Female	0.0114072	0.0129486	0.016245	0.0195414	0.0210828
207	Female	0.0109061	0.0124896	0.0158761	0.0192627	0.0208462
208	Female	0.0114666	0.0130905	0.0165634	0.0200364	0.0216603
209	Female	0.012108	0.0137706	0.0173264	0.0208822	0.0225448
210	Female	0.0128617	0.0145615	0.0181966	0.0218317	0.0235315
211	Female	0.0131491	0.0148844	0.0185955	0.0223067	0.024042
212	Female	0.0123511	0.0141204	0.0179044	0.0216883	0.0234577
213	Female	0.012839	0.0146409	0.0184946	0.0223482	0.0241501
214	Female	0.0139308	0.0157639	0.0196843	0.0236046	0.0254378
215	Female	0.0145351	0.0163981	0.0203823	0.0243665	0.0262295
216	Female	0.0145564	0.0164479	0.0204933	0.0245386	0.0264301
217	Female	0.0147442	0.0166631	0.0207669	0.0248708	0.0267897
218	Female	0.0153264	0.0172715	0.0214313	0.025591	0.0275361
219	Female	0.0159477	0.0179178	0.0221311	0.0263445	0.0283146
220	Female	0.0160841	0.0180782	0.0223428	0.0266074	0.0286015
221	Female	0.0164075	0.0184245	0.0227382	0.027052	0.029069
222	Female	0.0166974	0.0187365	0.0230972	0.0274579	0.0294969
223	Female	0.0172816	0.0193416	0.0237473	0.0281531	0.0302131
224	Female	0.0175769	0.0196571	0.0241059	0.0285547	0.0306349
225	Female	0.0177625	0.019862	0.0243521	0.0288422	0.0309417
226	Female	0.0175775	0.0196955	0.0242252	0.0287548	0.0308728
227	Female	0.0176318	0.0197675	0.0243351	0.0289026	0.0310384
228	Female	0.0181959	0.0203487	0.0249526	0.0295564	0.0317092
229	Female	0.0189069	0.0210759	0.0257146	0.0303533	0.0325224
230	Female	0.0191964	0.0213811	0.0260532	0.0307254	0.03291
231	Female	0.0190027	0.0212023	0.0259065	0.0306107	0.0328103
232	Female	0.01956	0.021774	0.0265089	0.0312439	0.0334579
233	Female	0.0199009	0.0221287	0.0268932	0.0316577	0.0338855
234	Female	0.020183	0.0224241	0.027217	0.0320098	0.0342509
235	Female	0.0205342	0.022788	0.0276081	0.0324282	0.034682
236	Female	0.0206369	0.0229029	0.0277491	0.0325954	0.0348614
237	Female	0.0204111	0.0226889	0.0275602	0.0324316	0.0347094
238	Female	0.0201355	0.0224246	0.0273202	0.0322158	0.0345049
239	Female	0.0198932	0.0221932	0.027112	0.0320308	0.0343308
240	Female	0.0201692	0.0224796	0.0274208	0.032362	0.0346724
241	Female	0.020239	0.0225595	0.0275222	0.0324849	0.0348054
242	Female	0.0211953	0.0235255	0.0285089	0.0334923	0.0358225
243	Female	0.0220763	0.0244158	0.0294191	0.0344225	0.036762
244	Female	0.0219216	0.0242702	0.0292927	0.0343153	0.0366638
245	Female	0.0216594	0.0240166	0.0290577	0.0340988	0.036456
246	Female	0.0216269	0.0239924	0.0290513	0.0341103	0.0364758
247	Female	0.0219202	0.0242938	0.0293699	0.0344461	0.0368196
248	Female	0.0218339	0.0242152	0.029308	0.0344007	0.036782
249	Female	0.022226	0.0246148	0.0297236	0.0348323	0.0372211
250	Female	0.0216922	0.0240882	0.0292125	0.0343367	0.0367327
251	Female	0.0204492	0.0228522	0.0279913	0.0331305	0.0355335
252	Female	0.02063	0.0230397	0.0281933	0.0333468	0.0357566
253	Female	0.0212338	0.02365	0.0288175	0.0339849	0.0364012
254	Female	0.021305	0.0237275	0.0289084	0.0340893	0.0365119
255	Female	0.0217948	0.0242234	0.0294173	0.0346113	0.0370399
256	Female	0.0224951	0.0249296	0.030136	0.0353425	0.037777
257	Female	0.022005	0.0244452	0.0296638	0.0348824	0.0373226
258	Female	0.0216871	0.0241328	0.0293631	0.0345935	0.0370392
259	Female	0.0217022	0.0241532	0.029395	0.0346367	0.0370877
260	Female	0.0215844	0.0240406	0.0292933	0.0345461	0.0370022
261	Female	0.0211372	0.0235983	0.0288618	0.0341252	0.0365863
262	Female	0.0217829	0.0242489	0.0295226	0.0347964	0.0372624
263	Female	0.0224099	0.0248805	0.0301643	0.035448	0.0379187
264	Female	0.0225821	0.0250573	0.0303507	0.0356442	0.0381194
265	Female	0.022129	0.0246085	0.0299114	0.0352143	0.0376938
266	Female	0.0220341	0.0245179	0.0298299	0.0351419	0.0376257
267	Female	0.0223418	0.0248297	0.0301506	0.0354714	0.0379593
268	Female	0.022327	0.024819	0.0301483	0.0354777	0.0379697
269	Female	0.0216973	0.0241931	0.0295308	0.0348685	0.0373644
270	Female	0.0213936	0.0238932	0.029239	0.0345847	0.0370844
271	Female	0.0225329	0.0250362	0.0303898	0.0357434	0.0382467
272	Female	0.0229721	0.0254789	0.0308401	0.0362013	0.0387082
273	Female	0.0226078	0.0251181	0.0304867	0.0358553	0.0383656
274	Female	0.0215328	0.0240465	0.0294223	0.0347981	0.0373118
275	Female	0.0213916	0.0239085	0.0292913	0.0346741	0.037191
276	Female	0.0217628	0.0242829	0.0296724	0.035062	0.0375821
277	Female	0.022628	0.0251512	0.0305473	0.0359434	0.0384666
278	Female	0.0220826	0.0246088	0.0300113	0.0354139	0.03794
279	Female	0.0211682	0.0236973	0.0291061	0.0345149	0.037044
280	Female	0.0218077	0.0243396	0.0297545	0.0351694	0.0377013
281	Female	0.022707	0.0252417	0.0306625	0.0360832	0.0386179
282	Female	0.0229745	0.0255119	0.0309384	0.0363649	0.0389023
283	Female	0.0224526	0.0249926	0.0304247	0.0358568	0.0383968
284	Female	0.0215322	0.0240747	0.0295122	0.0349498	0.0374923
285	Female	0.0210424	0.0235875	0.0290303	0.0344732	0.0370182
286	Female	0.0227829	0.0253304	0.0307784	0.0362264	0.0387739
287	Female	0.024035	0.0265848	0.0320379	0.0374909	0.0400407
288	Female	0.0235922	0.0261443	0.0316022	0.0370602	0.0396123
289	Female	0.0218503	0.0244047	0.0298674	0.0353301	0.0378845
290	Female	0.0212378	0.0237943	0.0292617	0.0347291	0.0372856
291	Female	0.0227191	0.0252778	0.0307497	0.0362216	0.0387803
292	Female	0.0229183	0.025479	0.0309554	0.0364317	0.0389924
293	Female	0.0224794	0.0250421	0.0305228	0.0360035	0.0385663
294	Female	0.0230907	0.0256554	0.0311403	0.0366252	0.0391899
295	Female	0.0235959	0.0261625	0.0316515	0.0371405	0.0397072
296	Female	0.0231108	0.0256793	0.0311724	0.0366654	0.0392339
297	Female	0.0222329	0.0248032	0.0303002	0.0357972	0.0383675
298	Female	0.0211261	0.0236983	0.0291991	0.0346999	0.037272
299	Female	0.0197434	0.0223173	0.0278218	0.0333264	0.0359003
300	Female	0.0202093	0.0227849	0.0282931	0.0338013	0.0363769
301	Female	0.0214871	0.0240643	0.0295761	0.0350879	0.0376651
302	Female	0.0214877	0.0240665	0.0295818	0.035097	0.0376759
303	Female	0.0213653	0.0239457	0.0294644	0.034983	0.0375635
304	Female	0.0213706	0.0239527	0.0294746	0.0349966	0.0375786
305	Female	0.0213216	0.0239052	0.0294304	0.0349556	0.0375392
306	Female	0.0211572	0.0237423	0.0292707	0.0347991	0.0373841
307	Female	0.0203372	0.0229237	0.0284552	0.0339867	0.0365732
308	Female	0.0200206	0.0226085	0.028143	0.0336776	0.0362655
176	Male	-0.00973046	-0.0102521	-0.0113678	-0.0124835	-0.0130052
177	Male	-0.0140606	-0.0144992	-0.0154373	-0.0163754	-0.0168141
178	Male	-0.0142268	-0.0145813	-0.0153394	-0.0160975	-0.016452
179	Male	-0.0072738	-0.00754317	-0.00811925	-0.00869533	-0.0089647
180	Male	0.00196589	0.00178234	0.00138979	0.000997246	0.000813695
181	Male	0.0087543	0.00865706	0.00844911	0.00824115	0.00814391
182	Male	0.0123066	0.0122959	0.0122731	0.0122503	0.0122396
183	Male	0.0137169	0.0137928	0.0139552	0.0141176	0.0141936
184	Male	0.0140444	0.0142067	0.0145539	0.0149011	0.0150634
185	Male	0.0135337	0.013782	0.014313	0.014844	0.0150923
186	Male	0.0127687	0.0131023	0.0138158	0.0145292	0.0148628
187	Male	0.0119355	0.0123535	0.0132475	0.0141415	0.0145595
188	Male	0.0111965	0.0116978	0.0127701	0.0138423	0.0143436
189	Male	0.0105457	0.0111291	0.0123768	0.0136245	0.014208
190	Male	0.00998378	0.0106478	0.0120679	0.013488	0.014152
191	Male	0.00946679	0.0102098	0.0117988	0.0133879	0.0141309
192	Male	0.00922701	0.0100473	0.0118015	0.0135557	0.014376
193	Male	0.00927411	0.0101697	0.0120851	0.0140005	0.0148961
194	Male	0.00947183	0.0104408	0.0125132	0.0145855	0.0155545
195	Male	0.00958206	0.0106224	0.0128472	0.0150721	0.0161124
196	Male	0.00945106	0.0105606	0.0129334	0.0153062	0.0164157
197	Male	0.00960184	0.0107784	0.0132945	0.0158106	0.0169872
198	Male	0.00963098	0.0108723	0.013527	0.0161817	0.017423
199	Male	0.00981205	0.0111159	0.0139044	0.0166929	0.0179968
200	Male	0.0102014	0.0115656	0.0144831	0.0174007	0.0187649
201	Male	0.0103045	0.0117268	0.0147686	0.0178103	0.0192326
202	Male	0.0102708	0.011749	0.0149103	0.0180716	0.0195498
203	Male	0.0104523	0.0119843	0.0152605	0.0185367	0.0200686
204	Male	0.011146	0.0127295	0.016116	0.0195025	0.0210861
205	Male	0.0113021	0.0129351	0.0164275	0.0199199	0.0215529
206	Male	0.011348	0.0130285	0.0166223	0.0202162	0.0218967
207	Male	0.0112937	0.0130196	0.0167107	0.0204018	0.0221277
208	Male	0.0117112	0.0134807	0.0172649	0.0210491	0.0228186
209	Male	0.0123007	0.0141119	0.0179852	0.0218586	0.0236698
210	Male	0.0131756	0.0150266	0.0189853	0.022944	0.024795
211	Male	0.0138586	0.0157478	0.0197881	0.0238284	0.0257175
212	Male	0.0140362	0.0159618	0.0200802	0.0241985	0.0261242
213	Male	0.0139547	0.0159153	0.0201082	0.0243011	0.0262617
214	Male	0.0143336	0.0163275	0.0205918	0.024856	0.0268499
215	Male	0.0147486	0.0167744	0.0211069	0.0254393	0.0274651
216	Male	0.0150793	0.0171356	0.0215332	0.0259309	0.0279872
217	Male	0.0155187	0.0176041	0.0220641	0.026524	0.0286094
218	Male	0.0158788	0.0179921	0.0225116	0.0270311	0.0291444
219	Male	0.016236	0.018376	0.0229524	0.0275289	0.0296688
220	Male	0.0167116	0.018877	0.0235079	0.0281388	0.0303042
221	Male	0.0170307	0.0192204	0.0239034	0.0285864	0.0307761
222	Male	0.0171394	0.0193524	0.0240852	0.028818	0.031031
223	Male	0.0177262	0.0199615	0.0247419	0.0295223	0.0317576
224	Male	0.0180245	0.0202811	0.025107	0.029933	0.0321896
225	Male	0.0180393	0.0203163	0.0251859	0.0300555	0.0323325
226	Male	0.0182054	0.0205019	0.0254133	0.0303247	0.0326212
227	Male	0.019084	0.0213992	0.0263506	0.0313019	0.0336171
228	Male	0.0198726	0.0222057	0.0271954	0.032185	0.0345181
229	Male	0.0199161	0.0222664	0.0272927	0.032319	0.0346693
230	Male	0.0200482	0.0224149	0.0274764	0.0325379	0.0349046
231	Male	0.0201701	0.0225525	0.0276477	0.0327429	0.0351254
232	Male	0.0202697	0.0226673	0.0277948	0.0329223	0.0353199
233	Male	0.0200279	0.02244	0.0275985	0.032757	0.0351691
234	Male	0.0199459	0.0223719	0.0275601	0.0327484	0.0351744
235	Male	0.0202697	0.0227091	0.0279259	0.0331427	0.0355821
236	Male	0.0211178	0.02357	0.0288142	0.0340585	0.0365106
237	Male	0.0215911	0.0240555	0.0293261	0.0345967	0.0370611
238	Male	0.0212145	0.0236908	0.0289866	0.0342825	0.0367588
239	Male	0.0212079	0.0236956	0.0290158	0.034336	0.0368236
240	Male	0.0213172	0.0238158	0.0291593	0.0345029	0.0370015
241	Male	0.0213066	0.0238158	0.0291818	0.0345478	0.0370569
242	Male	0.0213626	0.0238818	0.0292695	0.0346572	0.0371764
243	Male	0.0220765	0.0246055	0.030014	0.0354225	0.0379515
244	Male	0.0225735	0.0251118	0.0305404	0.0359689	0.0385072
245	Male	0.0224251	0.0249725	0.0304203	0.0358682	0.0384155
246	Male	0.0223594	0.0249155	0.0303819	0.0358484	0.0384044
247	Male	0.0228648	0.0254293	0.0309136	0.036398	0.0389624
248	Male	0.0229738	0.0255463	0.031048	0.0365496	0.0391222
249	Male	0.0227656	0.0253459	0.0308642	0.0363825	0.0389628
250	Male	0.0228065	0.0253943	0.0309287	0.0364631	0.0390509
251	Male	0.022656	0.0252511	0.030801	0.0363509	0.038946
252	Male	0.0228332	0.0254353	0.0310002	0.036565	0.0391671
253	Male	0.0231295	0.0257383	0.0313176	0.036897	0.0395058
254	Male	0.0231669	0.0257823	0.0313756	0.0369689	0.0395843
255	Male	0.0231177	0.0257394	0.0313462	0.036953	0.0395747
256	Male	0.0224814	0.0251091	0.030729	0.0363488	0.0389766
257	Male	0.0219654	0.024599	0.0302315	0.0358639	0.0384976
258	Male	0.0218736	0.024513	0.0301576	0.0358023	0.0384416
259	Male	0.0219747	0.0246196	0.030276	0.0359324	0.0385773
260	Male	0.0223317	0.0249819	0.0306498	0.0363176	0.0389678
261	Male	0.0225248	0.0251802	0.0308591	0.036538	0.0391934
262	Male	0.0226752	0.0253356	0.0310252	0.0367148	0.0393752
263	Male	0.0230545	0.0257198	0.0314197	0.0371197	0.0397849
264	Male	0.0230738	0.0257437	0.0314537	0.0371637	0.0398336
265	Male	0.0226954	0.0253699	0.0310896	0.0368093	0.0394838
266	Male	0.0223682	0.0250471	0.0307762	0.0365054	0.0391843
267	Male	0.0224206	0.0251038	0.0308421	0.0365804	0.0392635
268	Male	0.0230259	0.0257132	0.0314604	0.0372075	0.0398949
269	Male	0.0235612	0.0262525	0.0320083	0.037764	0.0404554
270	Male	0.0235936	0.0262888	0.0320529	0.037817	0.0405123
271	Male	0.0232429	0.0259419	0.0317141	0.0374863	0.0401853
272	Male	0.0224856	0.0251884	0.0309684	0.0367485	0.0394512
273	Male	0.0227952	0.0255015	0.0312891	0.0370768	0.0397831
274	Male	0.023464	0.0261737	0.0319688	0.037764	0.0404737
275	Male	0.0233757	0.0260888	0.0318911	0.0376934	0.0404065
276	Male	0.0228126	0.025529	0.0313383	0.0371476	0.039864
277	Male	0.0224268	0.0251464	0.0309625	0.0367786	0.0394982
278	Male	0.0233075	0.0260301	0.0318529	0.0376756	0.0403983
279	Male	0.0237667	0.0264923	0.0323215	0.0381507	0.0408764
280	Male	0.0236716	0.0264002	0.0322356	0.038071	0.0407996
281	Male	0.0235174	0.0262489	0.0320904	0.0379319	0.0406634
282	Male	0.023356	0.0260902	0.0319377	0.0377851	0.0405194
283	Male	0.022838	0.0255749	0.0314281	0.0372814	0.0400183
284	Male	0.0225876	0.0253271	0.0311859	0.0370448	0.0397843
285	Male	0.0227673	0.0255094	0.0313737	0.037238	0.0399801
286	Male	0.0231651	0.0259097	0.0317793	0.037649	0.0403935
287	Male	0.0239493	0.0266963	0.0325711	0.0384459	0.0411929
288	Male	0.0242673	0.0270167	0.0328965	0.0387764	0.0415258
289	Male	0.024634	0.0273857	0.0332705	0.0391553	0.041907
290	Male	0.0242418	0.0269957	0.0328853	0.0387749	0.0415288
291	Male	0.023366	0.0261221	0.0320164	0.0379106	0.0406667
292	Male	0.0229263	0.0256846	0.0315834	0.0374823	0.0402405
293	Male	0.0231994	0.0259597	0.031863	0.0377663	0.0405266
294	Male	0.0235225	0.0262848	0.0321925	0.0381001	0.0408624
295	Male	0.0231142	0.0258785	0.0317904	0.0377022	0.0404666
296	Male	0.0224877	0.0252539	0.0311699	0.0370859	0.0398522
297	Male	0.0223889	0.0251571	0.0310771	0.0369972	0.0397653
298	Male	0.0223339	0.0251039	0.0310279	0.0369518	0.0397218
299	Male	0.0217088	0.0244806	0.0304084	0.0363362	0.039108
300	Male	0.0216097	0.0243832	0.0303148	0.0362464	0.0390199
301	Male	0.0226016	0.0253769	0.0313121	0.0372474	0.0400226
302	Male	0.0230563	0.0258332	0.0317721	0.0377109	0.0404878
303	Male	0.0234057	0.0261843	0.0321266	0.0380689	0.0408475
304	Male	0.0238272	0.0266074	0.0325531	0.0384989	0.0412791
305	Male	0.0236212	0.026403	0.0323521	0.0383012	0.0410829
306	Male	0.022498	0.0252813	0.0312337	0.037186	0.0399693
307	Male	0.0217361	0.0245209	0.0304765	0.036432	0.0392168
308	Male	0.0217344	0.0245206	0.0304793	0.036438	0.0392242

## Sheet: Length
Day	Sex	percentile_3_rate	percentile_10_rate	percentile_50_rate	percentile_90_rate	percentile_97_rate
176	Female	0.108115	0.107362	0.105752	0.104141	0.103388
177	Female	0.107573	0.106927	0.105546	0.104165	0.103519
178	Female	0.106825	0.106287	0.105135	0.103984	0.103446
179	Female	0.105872	0.105441	0.104519	0.103598	0.103167
180	Female	0.104712	0.104389	0.103698	0.103006	0.102683
181	Female	0.103347	0.103132	0.10267	0.102209	0.101994
182	Female	0.101777	0.101669	0.101438	0.101207	0.101099
183	Female	0.100185	0.100185	0.100184	0.100184	0.100184
184	Female	0.0993105	0.0994181	0.0996481	0.0998782	0.0999858
185	Female	0.0993379	0.0995532	0.100014	0.100474	0.100689
186	Female	0.100267	0.10059	0.101281	0.101972	0.102294
187	Female	0.102098	0.102529	0.10345	0.104371	0.104801
188	Female	0.104832	0.10537	0.10652	0.107671	0.108209
189	Female	0.108467	0.109112	0.110493	0.111873	0.112519
190	Female	0.112742	0.113495	0.115104	0.116714	0.117467
191	Female	0.116607	0.117467	0.119305	0.121144	0.122004
192	Female	0.119799	0.120766	0.122833	0.124901	0.125867
193	Female	0.122319	0.123393	0.125688	0.127983	0.129057
194	Female	0.124167	0.125347	0.12787	0.130393	0.131572
195	Female	0.125342	0.126628	0.129378	0.132128	0.133414
196	Female	0.125846	0.127237	0.130213	0.13319	0.134581
197	Female	0.125823	0.12732	0.130522	0.133724	0.135222
198	Female	0.125862	0.127465	0.130892	0.134319	0.135921
199	Female	0.126109	0.127817	0.131468	0.135119	0.136827
200	Female	0.126565	0.128377	0.132251	0.136126	0.137938
201	Female	0.127229	0.129145	0.133242	0.137339	0.139255
202	Female	0.128101	0.13012	0.134439	0.138759	0.140778
203	Female	0.129181	0.131304	0.135844	0.140384	0.142507
204	Female	0.130416	0.132642	0.137401	0.142161	0.144387
205	Female	0.131588	0.133916	0.138895	0.143873	0.146201
206	Female	0.132643	0.135073	0.140269	0.145466	0.147895
207	Female	0.133582	0.136113	0.141526	0.146939	0.14947
208	Female	0.134403	0.137035	0.142663	0.148292	0.150924
209	Female	0.135108	0.13784	0.143683	0.149526	0.152258
210	Female	0.135696	0.138528	0.144584	0.150639	0.153471
211	Female	0.136283	0.139214	0.145482	0.15175	0.15468
212	Female	0.137332	0.140362	0.14684	0.153319	0.156348
213	Female	0.13896	0.142087	0.148775	0.155463	0.15859
214	Female	0.141166	0.14439	0.151286	0.158182	0.161406
215	Female	0.143949	0.14727	0.154373	0.161475	0.164796
216	Female	0.147311	0.150728	0.158036	0.165344	0.168761
217	Female	0.151252	0.154764	0.162275	0.169787	0.173299
218	Female	0.155477	0.159084	0.166797	0.174511	0.178118
219	Female	0.158812	0.162512	0.170427	0.178342	0.182043
220	Female	0.160963	0.164757	0.172871	0.180985	0.184779
221	Female	0.161931	0.165817	0.174129	0.182441	0.186328
222	Female	0.161715	0.165693	0.174202	0.18271	0.186689
223	Female	0.160316	0.164385	0.173088	0.181792	0.185861
224	Female	0.157733	0.161893	0.170789	0.179686	0.183845
225	Female	0.15431	0.15856	0.167648	0.176736	0.180985
226	Female	0.151421	0.155759	0.165037	0.174315	0.178653
227	Female	0.149408	0.153834	0.163301	0.172767	0.177193
228	Female	0.148272	0.152786	0.162439	0.172092	0.176606
229	Female	0.148013	0.152613	0.162451	0.172289	0.176889
230	Female	0.14863	0.153316	0.163338	0.173359	0.178045
231	Female	0.150125	0.154896	0.165099	0.175302	0.180073
232	Female	0.152277	0.157132	0.167515	0.177899	0.182754
233	Female	0.154211	0.159149	0.169711	0.180273	0.185211
234	Female	0.155708	0.160729	0.171467	0.182206	0.187227
235	Female	0.156768	0.161871	0.172784	0.183697	0.1888
236	Female	0.157391	0.162575	0.173661	0.184748	0.189932
237	Female	0.157577	0.162841	0.174099	0.185357	0.190621
238	Female	0.157326	0.162669	0.174097	0.185525	0.190869
239	Female	0.156608	0.16203	0.173626	0.185222	0.190644
240	Female	0.155306	0.160806	0.172568	0.18433	0.18983
241	Female	0.153389	0.158966	0.170893	0.18282	0.188397
242	Female	0.150858	0.156512	0.168601	0.180691	0.186344
243	Female	0.147713	0.153442	0.165693	0.177944	0.183672
244	Female	0.143954	0.149757	0.162167	0.174578	0.180381
245	Female	0.13958	0.145457	0.158025	0.170593	0.17647
246	Female	0.134902	0.140852	0.153576	0.1663	0.17225
247	Female	0.131162	0.137184	0.150063	0.162941	0.168963
248	Female	0.128671	0.134764	0.147795	0.160826	0.166919
249	Female	0.127427	0.133591	0.146773	0.159955	0.166119
250	Female	0.127432	0.133665	0.146996	0.160328	0.166561
251	Female	0.128684	0.134987	0.148466	0.161944	0.168247
252	Female	0.131185	0.137556	0.15118	0.164805	0.171176
253	Female	0.134597	0.141036	0.154804	0.168573	0.175011
254	Female	0.137576	0.14408	0.157992	0.171903	0.178408
255	Female	0.139783	0.146354	0.160406	0.174458	0.181029
256	Female	0.141221	0.147856	0.162047	0.176239	0.182874
257	Female	0.141887	0.148587	0.162916	0.177245	0.183944
258	Female	0.141783	0.148546	0.163011	0.177476	0.184239
259	Female	0.140908	0.147734	0.162333	0.176932	0.183759
260	Female	0.139402	0.14629	0.161022	0.175754	0.182642
261	Female	0.137821	0.144771	0.159634	0.174496	0.181446
262	Female	0.136306	0.143316	0.158308	0.1733	0.180311
263	Female	0.134855	0.141925	0.157045	0.172165	0.179235
264	Female	0.133469	0.140598	0.155844	0.171091	0.17822
265	Female	0.132147	0.139335	0.154706	0.170078	0.177265
266	Female	0.130891	0.138136	0.153631	0.169125	0.17637
267	Female	0.129681	0.136983	0.1526	0.168216	0.175518
268	Female	0.128446	0.135804	0.151541	0.167278	0.174636
269	Female	0.127167	0.134581	0.150437	0.166292	0.173706
270	Female	0.125845	0.133314	0.149287	0.165259	0.172728
271	Female	0.12448	0.132003	0.148091	0.16418	0.171702
272	Female	0.123071	0.130647	0.14685	0.163053	0.170629
273	Female	0.121618	0.129247	0.145563	0.161879	0.169508
274	Female	0.120156	0.127837	0.144265	0.160692	0.168373
275	Female	0.118821	0.126553	0.143091	0.159628	0.167361
276	Female	0.117646	0.12543	0.142076	0.158722	0.166505
277	Female	0.116633	0.124466	0.14122	0.157973	0.165807
278	Female	0.11578	0.123663	0.140522	0.157382	0.165265
279	Female	0.115088	0.12302	0.139984	0.156948	0.16488
280	Female	0.114556	0.122537	0.139604	0.156671	0.164651
281	Female	0.114076	0.122104	0.139273	0.156443	0.164471
282	Female	0.11321	0.121285	0.138555	0.155825	0.1639
283	Female	0.111849	0.11997	0.137339	0.154708	0.16283
284	Female	0.109992	0.118159	0.135626	0.153093	0.161261
285	Female	0.10764	0.115852	0.133416	0.15098	0.159193
286	Female	0.104792	0.113049	0.130708	0.148368	0.156625
287	Female	0.101448	0.10975	0.127504	0.145257	0.153559
288	Female	0.0978113	0.106156	0.124003	0.14185	0.150195
289	Female	0.0946866	0.103075	0.121013	0.138952	0.14734
290	Female	0.0922761	0.100706	0.118736	0.136765	0.145195
291	Female	0.0905797	0.0990519	0.117171	0.135289	0.143762
292	Female	0.0895974	0.0981109	0.116318	0.134525	0.143039
293	Female	0.0893292	0.0978835	0.116178	0.134472	0.143026
294	Female	0.0897751	0.0983696	0.11675	0.13513	0.143725
295	Female	0.0907433	0.0993775	0.117843	0.136308	0.144942
296	Female	0.0914667	0.10014	0.118689	0.137239	0.145912
297	Female	0.0917538	0.100466	0.119098	0.13773	0.146442
298	Female	0.0916043	0.100355	0.119068	0.137782	0.146532
299	Female	0.0910184	0.0998065	0.118601	0.137395	0.146183
300	Female	0.089996	0.0988213	0.117695	0.136569	0.145394
301	Female	0.0885371	0.097399	0.116351	0.135304	0.144166
302	Female	0.086757	0.0956552	0.114685	0.133715	0.142613
303	Female	0.0851176	0.0940515	0.113158	0.132264	0.141198
304	Female	0.0837341	0.0927034	0.111885	0.131067	0.140037
305	Female	0.0826065	0.0916107	0.110867	0.130124	0.139128
306	Female	0.081735	0.0907735	0.110104	0.129434	0.138472
307	Female	0.0811193	0.0901919	0.109595	0.128997	0.13807
308	Female	0.0807596	0.0898657	0.10934	0.128814	0.13792
176	Male	0.0927124	0.0919512	0.0903233	0.0886954	0.0879342
177	Male	0.0925382	0.0919	0.0905351	0.0891702	0.088532
178	Male	0.0925753	0.0920602	0.0909587	0.0898571	0.089342
179	Male	0.0928237	0.0924319	0.091594	0.0907561	0.0903643
180	Male	0.0932836	0.0930152	0.0924411	0.0918671	0.0915987
181	Male	0.093955	0.09381	0.0935	0.09319	0.093045
182	Male	0.0948381	0.0948166	0.0947707	0.0947248	0.0947033
183	Male	0.0959426	0.0960447	0.0962629	0.0964811	0.0965831
184	Male	0.0973077	0.0975332	0.0980155	0.0984977	0.0987232
185	Male	0.098943	0.099292	0.100038	0.100784	0.101133
186	Male	0.100849	0.101321	0.102331	0.103341	0.103813
187	Male	0.103025	0.103621	0.104894	0.106167	0.106763
188	Male	0.105472	0.10619	0.107727	0.109263	0.109982
189	Male	0.10819	0.109031	0.11083	0.112629	0.113471
190	Male	0.111067	0.112031	0.114093	0.116154	0.117118
191	Male	0.113661	0.114748	0.117071	0.119394	0.12048
192	Male	0.115861	0.11707	0.119654	0.122238	0.123447
193	Male	0.117667	0.118997	0.121842	0.124687	0.126017
194	Male	0.119079	0.120531	0.123635	0.126739	0.128191
195	Male	0.120097	0.12167	0.125033	0.128396	0.129969
196	Male	0.120722	0.122415	0.126036	0.129657	0.131351
197	Male	0.121074	0.122887	0.126765	0.130644	0.132457
198	Male	0.12164	0.123573	0.127707	0.131842	0.133775
199	Male	0.122542	0.124594	0.128984	0.133373	0.135425
200	Male	0.123779	0.125951	0.130594	0.135237	0.137408
201	Male	0.125353	0.127642	0.132538	0.137434	0.139724
202	Male	0.127262	0.129669	0.134817	0.139964	0.142371
203	Male	0.129508	0.132032	0.137429	0.142827	0.145351
204	Male	0.131988	0.134628	0.140275	0.145921	0.148562
205	Male	0.134295	0.137051	0.142946	0.14884	0.151596
206	Male	0.13633	0.139201	0.145341	0.151481	0.154352
207	Male	0.13809	0.141076	0.147461	0.153845	0.156831
208	Male	0.139577	0.142676	0.149304	0.155932	0.159031
209	Male	0.140791	0.144003	0.150873	0.157742	0.160954
210	Male	0.141732	0.145056	0.152165	0.159274	0.162599
211	Male	0.142466	0.145902	0.153249	0.160597	0.164032
212	Male	0.143264	0.14681	0.154394	0.161978	0.165525
213	Male	0.144193	0.147849	0.155668	0.163487	0.167143
214	Male	0.145254	0.149019	0.157071	0.165123	0.168887
215	Male	0.146446	0.150319	0.158602	0.166885	0.170758
216	Male	0.147769	0.151749	0.160261	0.168774	0.172754
217	Male	0.149223	0.153309	0.162049	0.170789	0.174876
218	Male	0.150773	0.154966	0.163931	0.172897	0.177089
219	Male	0.152281	0.156578	0.165767	0.174956	0.179253
220	Male	0.15371	0.15811	0.167521	0.176932	0.181333
221	Male	0.155061	0.159564	0.169195	0.178825	0.183329
222	Male	0.156334	0.160939	0.170787	0.180636	0.185241
223	Male	0.157529	0.162235	0.172299	0.182363	0.187069
224	Male	0.158645	0.163451	0.173729	0.184007	0.188813
225	Male	0.159555	0.16446	0.174949	0.185439	0.190343
226	Male	0.15974	0.164742	0.175442	0.186141	0.191144
227	Male	0.159071	0.16417	0.175077	0.185984	0.191084
228	Male	0.157548	0.162744	0.173856	0.184968	0.190164
229	Male	0.155171	0.160462	0.171778	0.183093	0.188384
230	Male	0.151941	0.157326	0.168842	0.180359	0.185744
231	Male	0.147857	0.153335	0.16505	0.176766	0.182244
232	Male	0.143221	0.148791	0.160704	0.172617	0.178187
233	Male	0.139244	0.144906	0.157013	0.169121	0.174782
234	Male	0.136229	0.14198	0.15428	0.16658	0.172332
235	Male	0.134174	0.140014	0.152505	0.164996	0.170836
236	Male	0.13308	0.139009	0.151688	0.164367	0.170296
237	Male	0.132948	0.138964	0.151829	0.164695	0.17071
238	Male	0.133777	0.139879	0.152928	0.165978	0.17208
239	Male	0.13538	0.141567	0.154799	0.168031	0.174218
240	Male	0.137013	0.143284	0.156696	0.170107	0.176378
241	Male	0.138489	0.144843	0.158432	0.172022	0.178376
242	Male	0.139807	0.146244	0.160009	0.173774	0.18021
243	Male	0.140969	0.147486	0.161425	0.175363	0.181881
244	Male	0.141973	0.148571	0.16268	0.17679	0.183388
245	Male	0.14282	0.149497	0.163776	0.178055	0.184732
246	Male	0.143476	0.150231	0.164677	0.179124	0.185879
247	Male	0.143804	0.150636	0.165248	0.179859	0.186692
248	Male	0.14377	0.150678	0.165453	0.180228	0.187136
249	Male	0.143374	0.150357	0.165293	0.180229	0.187213
250	Male	0.142616	0.149674	0.164769	0.179863	0.186922
251	Male	0.141496	0.148627	0.163879	0.179131	0.186262
252	Male	0.140013	0.147218	0.162624	0.178031	0.185235
253	Male	0.138281	0.145557	0.161117	0.176676	0.183952
254	Male	0.136746	0.144092	0.159803	0.175513	0.18286
255	Male	0.135518	0.142934	0.158794	0.174654	0.18207
256	Male	0.1346	0.142085	0.158092	0.174098	0.181583
257	Male	0.13399	0.141542	0.157695	0.173847	0.181399
258	Male	0.133688	0.141308	0.157603	0.173898	0.181518
259	Male	0.133695	0.141381	0.157817	0.174254	0.18194
260	Male	0.133956	0.141707	0.158283	0.174859	0.182609
261	Male	0.134251	0.142066	0.15878	0.175493	0.183308
262	Male	0.134527	0.142405	0.159254	0.176104	0.183982
263	Male	0.134782	0.142723	0.159706	0.17669	0.184631
264	Male	0.135017	0.14302	0.160136	0.177251	0.185254
265	Male	0.135233	0.143297	0.160542	0.177788	0.185852
266	Male	0.135428	0.143552	0.160926	0.1783	0.186424
267	Male	0.135554	0.143737	0.161238	0.178738	0.186922
268	Male	0.135408	0.14365	0.161275	0.178901	0.187143
269	Male	0.134941	0.143241	0.16099	0.178739	0.187038
270	Male	0.134153	0.14251	0.16038	0.178251	0.186607
271	Male	0.133045	0.141457	0.159447	0.177438	0.18585
272	Male	0.131615	0.140082	0.158191	0.1763	0.184768
273	Male	0.129863	0.138385	0.156611	0.174837	0.183359
274	Male	0.127862	0.136438	0.154778	0.173119	0.181695
275	Male	0.125894	0.134523	0.152977	0.171431	0.18006
276	Male	0.12403	0.132711	0.151277	0.169842	0.178524
277	Male	0.12227	0.131002	0.149679	0.168355	0.177087
278	Male	0.120614	0.129397	0.148182	0.166967	0.175751
279	Male	0.119062	0.127896	0.146788	0.16568	0.174513
280	Male	0.117614	0.126497	0.145495	0.164493	0.173376
281	Male	0.116323	0.125255	0.144357	0.163459	0.172391
282	Male	0.115399	0.124379	0.143583	0.162788	0.171768
283	Male	0.114894	0.123922	0.143228	0.162534	0.171562
284	Male	0.11481	0.123884	0.14329	0.162696	0.171771
285	Male	0.115146	0.124266	0.14377	0.163275	0.172395
286	Male	0.115901	0.125067	0.144668	0.16427	0.173436
287	Male	0.117076	0.126286	0.145984	0.165682	0.174892
288	Male	0.118415	0.127669	0.147461	0.167253	0.176508
289	Male	0.118892	0.12819	0.148075	0.16796	0.177258
290	Male	0.118252	0.127593	0.14757	0.167547	0.176888
291	Male	0.116494	0.125877	0.145945	0.166012	0.175395
292	Male	0.113618	0.123043	0.1432	0.163357	0.172782
293	Male	0.109625	0.119091	0.139336	0.159581	0.169047
294	Male	0.104514	0.114021	0.134352	0.154684	0.16419
295	Male	0.0985794	0.108126	0.128543	0.14896	0.158507
296	Male	0.0929967	0.102583	0.123084	0.143586	0.153172
297	Male	0.0880599	0.097685	0.118269	0.138854	0.148479
298	Male	0.0837689	0.0934323	0.114099	0.134765	0.144429
299	Male	0.0801237	0.089825	0.110572	0.13132	0.141021
300	Male	0.0771243	0.0868629	0.10769	0.128517	0.138255
301	Male	0.0747707	0.084546	0.105452	0.126357	0.136133
302	Male	0.0729935	0.0828051	0.103788	0.124771	0.134583
303	Male	0.071515	0.0813623	0.102422	0.123481	0.133329
304	Male	0.0702658	0.0801483	0.101283	0.122418	0.132301
305	Male	0.0692458	0.0791631	0.100372	0.121582	0.131499
306	Male	0.068455	0.0784066	0.0996892	0.120972	0.130923
307	Male	0.0678935	0.0778789	0.0992337	0.120589	0.130574
308	Male	0.0675612	0.0775799	0.099006	0.120432	0.130451

## Sheet: Head circumference
Day	Sex	percentile_3_rate	percentile_10_rate	percentile_50_rate	percentile_90_rate	percentile_97_rate
176	Female	-0.0227472	-0.0232513	-0.0243294	-0.0254075	-0.0259116
177	Female	-0.0202093	-0.0206168	-0.0214883	-0.0223598	-0.0227673
178	Female	-0.0148307	-0.0151414	-0.0158061	-0.0164707	-0.0167814
179	Female	-0.00661135	-0.00682526	-0.00728274	-0.00774022	-0.00795413
180	Female	0.00444884	0.00433186	0.00408169	0.00383151	0.00371453
181	Female	0.01835	0.01833	0.0182872	0.0182444	0.0182244
182	Female	0.0350923	0.0351692	0.0353339	0.0354985	0.0355755
183	Female	0.0537305	0.0539044	0.0542764	0.0546484	0.0548223
184	Female	0.070484	0.0707548	0.071334	0.0719132	0.072184
185	Female	0.0844077	0.0847753	0.0855615	0.0863477	0.0867153
186	Female	0.0955016	0.0959659	0.0969588	0.0979517	0.098416
187	Female	0.103766	0.104327	0.105526	0.106725	0.107286
188	Female	0.109201	0.109858	0.111263	0.112668	0.113325
189	Female	0.111806	0.112559	0.11417	0.115781	0.116534
190	Female	0.112095	0.112944	0.114759	0.116575	0.117424
191	Female	0.112117	0.113061	0.115081	0.117101	0.118045
192	Female	0.112384	0.113424	0.115647	0.11787	0.11891
193	Female	0.112897	0.114032	0.116458	0.118884	0.120018
194	Female	0.113657	0.114885	0.117513	0.120141	0.12137
195	Female	0.114662	0.115985	0.118813	0.121642	0.122965
196	Female	0.115913	0.117329	0.120358	0.123387	0.124803
197	Female	0.11731	0.118819	0.122047	0.125274	0.126784
198	Female	0.118448	0.12005	0.123475	0.126901	0.128503
199	Female	0.119227	0.120921	0.124543	0.128166	0.129859
200	Female	0.119648	0.121433	0.12525	0.129068	0.130853
201	Female	0.119709	0.121585	0.125597	0.129609	0.131485
202	Female	0.119411	0.121377	0.125582	0.129787	0.131753
203	Female	0.118755	0.120811	0.125207	0.129603	0.131659
204	Female	0.117829	0.119974	0.12456	0.129147	0.131291
205	Female	0.116993	0.119225	0.124	0.128776	0.131008
206	Female	0.116334	0.118655	0.123617	0.128579	0.130899
207	Female	0.115854	0.118261	0.123409	0.128557	0.130964
208	Female	0.115553	0.118046	0.123378	0.12871	0.131203
209	Female	0.11543	0.118009	0.123523	0.129037	0.131615
210	Female	0.115486	0.118149	0.123844	0.129539	0.132201
211	Female	0.115733	0.11848	0.124353	0.130227	0.132974
212	Female	0.11622	0.11905	0.125101	0.131152	0.133981
213	Female	0.11696	0.119872	0.126098	0.132324	0.135236
214	Female	0.117953	0.120945	0.127345	0.133746	0.136738
215	Female	0.119198	0.122271	0.128843	0.135415	0.138488
216	Female	0.120695	0.123848	0.13059	0.137332	0.140485
217	Female	0.122446	0.125677	0.132588	0.139498	0.142729
218	Female	0.124344	0.127653	0.134729	0.141806	0.145115
219	Female	0.125965	0.129351	0.136592	0.143833	0.147219
220	Female	0.127204	0.130666	0.138069	0.145473	0.148935
221	Female	0.128061	0.131598	0.139162	0.146726	0.150263
222	Female	0.128536	0.132147	0.13987	0.147593	0.151204
223	Female	0.128629	0.132314	0.140193	0.148073	0.151757
224	Female	0.12834	0.132097	0.140132	0.148166	0.151923
225	Female	0.127706	0.131534	0.139721	0.147908	0.151737
226	Female	0.126871	0.13077	0.139108	0.147446	0.151345
227	Female	0.125872	0.129841	0.138328	0.146815	0.150784
228	Female	0.12471	0.128747	0.137381	0.146015	0.150053
229	Female	0.123384	0.127489	0.136268	0.145047	0.149152
230	Female	0.121894	0.126066	0.134988	0.14391	0.148082
231	Female	0.12024	0.124478	0.133542	0.142605	0.146843
232	Female	0.118529	0.122832	0.132035	0.141237	0.14554
233	Female	0.117186	0.121553	0.130893	0.140233	0.1446
234	Female	0.116318	0.120748	0.130224	0.139699	0.144129
235	Female	0.115924	0.120417	0.130026	0.139635	0.144127
236	Female	0.116005	0.12056	0.1303	0.14004	0.144595
237	Female	0.116561	0.121176	0.131046	0.140916	0.145531
238	Female	0.117591	0.122266	0.132264	0.142261	0.146936
239	Female	0.118943	0.123676	0.133799	0.143923	0.148656
240	Female	0.12	0.124791	0.135039	0.145286	0.150078
241	Female	0.12061	0.125459	0.135828	0.146198	0.151046
242	Female	0.120772	0.125677	0.136167	0.146657	0.151562
243	Female	0.120487	0.125448	0.136056	0.146664	0.151625
244	Female	0.119755	0.12477	0.135495	0.14622	0.151235
245	Female	0.118575	0.123643	0.134483	0.145323	0.150392
246	Female	0.117014	0.122135	0.133088	0.144042	0.149163
247	Female	0.115339	0.120512	0.131577	0.142642	0.147815
248	Female	0.113616	0.118841	0.130016	0.14119	0.146415
249	Female	0.111847	0.117123	0.128405	0.139687	0.144963
250	Female	0.11003	0.115355	0.126744	0.138133	0.143458
251	Female	0.108166	0.11354	0.125033	0.136527	0.141901
252	Female	0.106255	0.111677	0.123273	0.134869	0.140292
253	Female	0.104354	0.109824	0.121521	0.133219	0.138688
254	Female	0.102698	0.108214	0.120011	0.131809	0.137325
255	Female	0.101344	0.106906	0.118802	0.130697	0.136259
256	Female	0.100293	0.1059	0.117892	0.129884	0.135491
257	Female	0.0995439	0.105196	0.117283	0.12937	0.135022
258	Female	0.0990975	0.104793	0.116974	0.129154	0.13485
259	Female	0.0989535	0.104692	0.116965	0.129237	0.134976
260	Female	0.098966	0.104747	0.11711	0.129473	0.135254
261	Female	0.0985511	0.104374	0.116826	0.129278	0.1351
262	Female	0.0975628	0.103426	0.115966	0.128506	0.134369
263	Female	0.0960012	0.101905	0.114531	0.127157	0.133061
264	Female	0.0938661	0.0998096	0.11252	0.125231	0.131175
265	Female	0.0911576	0.09714	0.109934	0.122728	0.128711
266	Female	0.0878756	0.0938964	0.106773	0.119649	0.12567
267	Female	0.0842391	0.0902977	0.103255	0.116212	0.12227
268	Female	0.0811247	0.0872205	0.100257	0.113293	0.119389
269	Female	0.0787515	0.0848837	0.0979983	0.111113	0.117245
270	Female	0.0771193	0.0832875	0.0964789	0.10967	0.115838
271	Female	0.0762282	0.0824317	0.0956987	0.108966	0.115169
272	Female	0.076078	0.0823163	0.0956577	0.108999	0.115237
273	Female	0.0766689	0.0829414	0.0963559	0.10977	0.116043
274	Female	0.077802	0.0841081	0.0975946	0.111081	0.117387
275	Female	0.0786821	0.0850213	0.0985785	0.112136	0.118475
276	Female	0.0791103	0.0854821	0.099109	0.112736	0.119108
277	Female	0.0790868	0.0854906	0.0991859	0.112881	0.119285
278	Female	0.0786113	0.0850466	0.0988093	0.112572	0.119007
279	Female	0.077684	0.0841503	0.0979793	0.111808	0.118275
280	Female	0.0763048	0.0828015	0.0966957	0.11059	0.117087
281	Female	0.0746024	0.0811291	0.0950874	0.109046	0.115572
282	Female	0.0730921	0.0796483	0.0936697	0.107691	0.114247
283	Female	0.0719026	0.0784879	0.0925713	0.106655	0.11324
284	Female	0.071034	0.0776478	0.0917923	0.105937	0.112551
285	Female	0.0704861	0.0771281	0.0913326	0.105537	0.112179
286	Female	0.0702591	0.0769287	0.0911923	0.105456	0.112126
287	Female	0.0703528	0.0770495	0.0913714	0.105693	0.11239
288	Female	0.0706724	0.0773959	0.0917749	0.106154	0.112877
289	Female	0.0708387	0.0775885	0.0920238	0.106459	0.113209
290	Female	0.0707567	0.0775324	0.0920231	0.106514	0.113289
291	Female	0.0704266	0.0772277	0.0917729	0.106318	0.113119
292	Female	0.0698481	0.0766744	0.0912731	0.105872	0.112698
293	Female	0.0690214	0.0758724	0.0905239	0.105175	0.112026
294	Female	0.0679465	0.0748216	0.089525	0.104228	0.111104
295	Female	0.0666504	0.0735495	0.088304	0.103058	0.109958
296	Female	0.0652423	0.0721649	0.0869697	0.101774	0.108697
297	Female	0.0637495	0.0706952	0.0855494	0.100404	0.107349
298	Female	0.0621719	0.0691403	0.0840432	0.0989461	0.105915
299	Female	0.0605094	0.0675002	0.0824511	0.0974019	0.104393
300	Female	0.0587621	0.065775	0.0807729	0.0957709	0.102784
301	Female	0.0569299	0.0639645	0.0790089	0.0940532	0.101088
302	Female	0.0550712	0.0621272	0.0772172	0.0923073	0.0993632
303	Female	0.0534195	0.0604965	0.0756315	0.0907665	0.0978435
304	Female	0.0520331	0.0591308	0.07431	0.0894893	0.096587
305	Female	0.050912	0.0580301	0.0732529	0.0884757	0.0955938
306	Female	0.0500562	0.0571943	0.07246	0.0877257	0.0948638
307	Female	0.0494657	0.0566235	0.0719314	0.0872394	0.0943972
308	Female	0.0491404	0.0563177	0.0716672	0.0870166	0.0941939
176	Male	-0.0298661	-0.030393	-0.0315198	-0.0326466	-0.0331734
177	Male	-0.0271822	-0.0276086	-0.0285207	-0.0294327	-0.0298591
178	Male	-0.0214997	-0.0218255	-0.0225225	-0.0232194	-0.0235453
179	Male	-0.0128184	-0.0130436	-0.0135252	-0.0140067	-0.0142319
180	Male	-0.00113835	-0.00126274	-0.00152877	-0.00179479	-0.00191918
181	Male	0.0135407	0.0135171	0.0134667	0.0134164	0.0133928
182	Male	0.0312188	0.0312961	0.0314613	0.0316266	0.0317039
183	Male	0.0509172	0.0510953	0.0514762	0.051857	0.0520351
184	Male	0.0687206	0.0689994	0.0695957	0.0701921	0.0704709
185	Male	0.0836501	0.0840296	0.0848412	0.0856527	0.0860322
186	Male	0.095706	0.096186	0.0972125	0.098239	0.098719
187	Male	0.104888	0.105469	0.10671	0.107951	0.108531
188	Male	0.111197	0.111878	0.113333	0.114788	0.115468
189	Male	0.114633	0.115413	0.117082	0.11875	0.119531
190	Male	0.115646	0.116525	0.118407	0.120289	0.121169
191	Male	0.116039	0.117018	0.119112	0.121205	0.122185
192	Male	0.116263	0.117341	0.119646	0.121951	0.123029
193	Male	0.116318	0.117494	0.12001	0.122526	0.123702
194	Male	0.116204	0.117478	0.120204	0.12293	0.124204
195	Male	0.115921	0.117293	0.120228	0.123162	0.124534
196	Male	0.11547	0.116939	0.120081	0.123223	0.124692
197	Male	0.114937	0.116503	0.119852	0.123201	0.124766
198	Male	0.114674	0.116336	0.11989	0.123444	0.125106
199	Male	0.114769	0.116526	0.120284	0.124042	0.1258
200	Male	0.11522	0.117072	0.121033	0.124995	0.126847
201	Male	0.116029	0.117975	0.122138	0.126301	0.128247
202	Male	0.117195	0.119235	0.123598	0.12796	0.13
203	Male	0.118719	0.120852	0.125413	0.129974	0.132107
204	Male	0.120441	0.122666	0.127425	0.132183	0.134408
205	Male	0.121729	0.124046	0.129	0.133954	0.13627
206	Male	0.122424	0.124831	0.129979	0.135127	0.137534
207	Male	0.122525	0.125022	0.130362	0.135702	0.138199
208	Male	0.122034	0.12462	0.13015	0.135681	0.138267
209	Male	0.120949	0.123623	0.129342	0.135062	0.137736
210	Male	0.119271	0.122033	0.127939	0.133845	0.136607
211	Male	0.117217	0.120065	0.126157	0.132248	0.135097
212	Male	0.115654	0.118588	0.124863	0.131138	0.134072
213	Male	0.1148	0.117819	0.124276	0.130732	0.133751
214	Male	0.114655	0.117757	0.124393	0.131029	0.134132
215	Male	0.115217	0.118403	0.125217	0.13203	0.135216
216	Male	0.116489	0.119757	0.126746	0.133735	0.137003
217	Male	0.118469	0.121818	0.128981	0.136144	0.139493
218	Male	0.120977	0.124407	0.131741	0.139076	0.142506
219	Male	0.123294	0.126803	0.134308	0.141812	0.145321
220	Male	0.12524	0.128828	0.136499	0.144171	0.147759
221	Male	0.126815	0.13048	0.138317	0.146155	0.14982
222	Male	0.128018	0.131759	0.139761	0.147762	0.151503
223	Male	0.12885	0.132667	0.14083	0.148992	0.152809
224	Male	0.129311	0.133203	0.141525	0.149847	0.153738
225	Male	0.129423	0.133388	0.141868	0.150347	0.154312
226	Male	0.129275	0.133313	0.141948	0.150583	0.15462
227	Male	0.12889	0.133	0.141788	0.150576	0.154685
228	Male	0.128268	0.132448	0.141387	0.150326	0.154506
229	Male	0.127408	0.131658	0.140746	0.149835	0.154084
230	Male	0.126311	0.130629	0.139865	0.1491	0.153419
231	Male	0.124976	0.129362	0.138743	0.148123	0.152509
232	Male	0.12346	0.127914	0.137437	0.146961	0.151414
233	Male	0.121991	0.12651	0.136175	0.145839	0.150358
234	Male	0.120625	0.125209	0.135012	0.144816	0.1494
235	Male	0.119362	0.12401	0.13395	0.14389	0.148538
236	Male	0.118202	0.122913	0.132988	0.143063	0.147774
237	Male	0.117144	0.121917	0.132125	0.142333	0.147106
238	Male	0.11619	0.121024	0.131363	0.141702	0.146536
239	Male	0.115345	0.12024	0.130707	0.141175	0.14607
240	Male	0.114638	0.119592	0.130187	0.140782	0.145735
241	Male	0.114076	0.119089	0.129808	0.140528	0.14554
242	Male	0.113658	0.118728	0.129571	0.140414	0.145484
243	Male	0.113385	0.118512	0.129476	0.14044	0.145567
244	Male	0.113257	0.11844	0.129523	0.140606	0.145788
245	Male	0.113273	0.118511	0.129711	0.140912	0.146149
246	Male	0.113378	0.118669	0.129985	0.141302	0.146593
247	Male	0.113346	0.11869	0.13012	0.14155	0.146895
248	Male	0.113121	0.118518	0.13006	0.141602	0.146999
249	Male	0.112703	0.118151	0.129803	0.141456	0.146904
250	Male	0.112092	0.117591	0.129352	0.141112	0.146612
251	Male	0.111288	0.116837	0.128705	0.140572	0.146121
252	Male	0.110292	0.11589	0.127862	0.139834	0.145433
253	Male	0.109116	0.114763	0.126838	0.138914	0.14456
254	Male	0.107818	0.113512	0.125689	0.137866	0.14356
255	Male	0.106411	0.112152	0.124429	0.136706	0.142446
256	Male	0.104895	0.110682	0.123057	0.135433	0.141219
257	Male	0.103271	0.109103	0.121575	0.134047	0.139879
258	Male	0.101538	0.107414	0.119981	0.132548	0.138425
259	Male	0.0996955	0.105616	0.118276	0.130937	0.136857
260	Male	0.0977691	0.103732	0.116485	0.129238	0.135201
261	Male	0.0958567	0.101862	0.114705	0.127549	0.133554
262	Male	0.0939828	0.10003	0.112962	0.125894	0.131941
263	Male	0.0921473	0.0982353	0.111255	0.124275	0.130363
264	Male	0.0903504	0.0964785	0.109584	0.12269	0.128818
265	Male	0.0885918	0.0947595	0.10795	0.121141	0.127308
266	Male	0.0868716	0.0930783	0.106352	0.119626	0.125832
267	Male	0.0852241	0.091469	0.104825	0.11818	0.124425
268	Male	0.0837863	0.0900689	0.103505	0.116941	0.123224
269	Male	0.0825926	0.0889122	0.102427	0.115943	0.122262
270	Male	0.0816429	0.0879989	0.101592	0.115185	0.121541
271	Male	0.0809372	0.087329	0.100999	0.114668	0.12106
272	Male	0.0804754	0.0869024	0.100647	0.114392	0.120819
273	Male	0.0802575	0.0867192	0.100538	0.114357	0.120819
274	Male	0.0802391	0.0867348	0.100627	0.114518	0.121014
275	Male	0.0802419	0.0867711	0.100735	0.114698	0.121227
276	Male	0.0802216	0.0867837	0.100818	0.114851	0.121413
277	Male	0.0801781	0.0867725	0.100876	0.114979	0.121573
278	Male	0.0801113	0.0867376	0.100909	0.11508	0.121706
279	Male	0.0800212	0.0866788	0.100917	0.115155	0.121813
280	Male	0.0799078	0.0865962	0.1009	0.115204	0.121893
281	Male	0.0797144	0.0864331	0.100802	0.115171	0.121889
282	Male	0.0792146	0.0859631	0.100396	0.114828	0.121576
283	Male	0.0783515	0.0851293	0.0996244	0.11412	0.120897
284	Male	0.0771253	0.0839319	0.0984886	0.113045	0.119852
285	Male	0.0755358	0.0823708	0.0969881	0.111605	0.11844
286	Male	0.0735831	0.0804459	0.0951229	0.1098	0.116663
287	Male	0.0712672	0.0781574	0.092893	0.107629	0.114519
288	Male	0.0687256	0.0756428	0.090436	0.105229	0.112146
289	Male	0.0665092	0.0734529	0.0883029	0.103153	0.110097
290	Male	0.0647557	0.0717255	0.0866312	0.101537	0.108507
291	Male	0.063465	0.0704605	0.0854211	0.100382	0.107377
292	Male	0.0626372	0.0696579	0.0846725	0.0996871	0.106708
293	Male	0.0622721	0.0693176	0.0843854	0.0994531	0.106499
294	Male	0.0623698	0.0694398	0.0845597	0.0996797	0.10675
295	Male	0.0627479	0.0698419	0.0850133	0.100185	0.107279
296	Male	0.0626773	0.069795	0.0850169	0.100239	0.107357
297	Male	0.0619756	0.0691165	0.0843882	0.0996599	0.106801
298	Male	0.0606427	0.0678065	0.0831272	0.0984479	0.105612
299	Male	0.0586787	0.065865	0.0812339	0.0966027	0.103789
300	Male	0.0560835	0.063292	0.0787083	0.0941245	0.101333
301	Male	0.0528571	0.0600874	0.0755503	0.0910132	0.0982436
302	Male	0.0491952	0.056447	0.0719558	0.0874646	0.0947163
303	Male	0.0458801	0.053153	0.068707	0.084261	0.0915339
304	Male	0.0431076	0.0504013	0.0659997	0.0815981	0.0888918
305	Male	0.0408775	0.0481917	0.0638339	0.079476	0.0867902
306	Male	0.03919	0.0465243	0.0622095	0.0778947	0.085229
307	Male	0.0380449	0.045399	0.0611266	0.0768542	0.0842083
308	Male	0.0374422	0.0448158	0.0605851	0.0763544	0.083728
