# Supplementary material for: A comparative study of postnatal anthropometric growth in very preterm infants and intrauterine growth
Source: Nat Commun. 2023 Sep 19;14:5626. doi: 10.1038/s41467-023-41069-0 (PMC10509139; doi:10.1038/s41467-023-41069-0)
Supplement: Supplementary file 6 — Source Data [file 41467_2023_41069_MOESM6_ESM.zip › Figure-3-Source-Data.xlsx]

## Sheet: Sheet1
Day	GA_GROUP	Sex	percentile_50_var	percentile_50_rate	percentile_50_rate_perkg
161	23	Female	0.543328
162	23	Female	0.534475	-8.85324	-16.2945
163	23	Female	0.525989	-8.48638	-15.878
164	23	Female	0.519285	-6.70337	-12.7443
165	23	Female	0.515973	-3.31188	-6.37777
166	23	Female	0.516824	0.850635	1.6486
167	23	Female	0.521763	4.93911	9.55666
168	23	Female	0.53006	8.29722	15.9023
169	23	Female	0.540654	10.5935	19.9854
170	23	Female	0.552413	11.759	21.7495
171	23	Female	0.564355	11.9425	21.6188
172	23	Female	0.575697	11.3421	20.0974
173	23	Female	0.586221	10.524	18.2804
174	23	Female	0.596121	9.90008	16.888
175	23	Female	0.605654	9.53293	15.9916
176	23	Female	0.614979	9.32426	15.3954
177	23	Female	0.624169	9.19041	14.9443
178	23	Female	0.633461	9.292	14.887
179	23	Female	0.64315	9.68886	15.2951
180	23	Female	0.653333	10.1826	15.8325
181	23	Female	0.663837	10.5048	16.0788
182	23	Female	0.674437	10.5997	15.9673
183	23	Female	0.685069	10.6325	15.765
184	23	Female	0.695771	10.7016	15.6212
185	23	Female	0.706519	10.7483	15.448
186	23	Female	0.717224	10.7044	15.1509
187	23	Female	0.727969	10.7453	14.9819
188	23	Female	0.73889	10.9208	15.0017
189	23	Female	0.750208	11.3179	15.3174
190	23	Female	0.761997	11.7893	15.7146
191	23	Female	0.774353	12.3563	16.2156
192	23	Female	0.787093	12.7393	16.4515
193	23	Female	0.800062	12.969	16.4771
194	23	Female	0.813232	13.1703	16.4616
195	23	Female	0.82662	13.3878	16.4625
196	23	Female	0.840221	13.6015	16.4544
197	23	Female	0.854089	13.8678	16.5049
198	23	Female	0.868353	14.2633	16.7001
199	23	Female	0.883029	14.6765	16.9016
200	23	Female	0.898068	15.0394	17.0315
201	23	Female	0.913313	15.2443	16.9745
202	23	Female	0.928629	15.3161	16.7699
203	23	Female	0.944116	15.4875	16.6779
204	23	Female	0.959884	15.7676	16.7009
205	23	Female	0.976111	16.2268	16.9049
206	23	Female	0.992826	16.7149	17.124
207	23	Female	1.00996	17.1385	17.2623
208	23	Female	1.02747	17.5078	17.3351
209	23	Female	1.04525	17.7808	17.3054
210	23	Female	1.06328	18.0267	17.2462
211	23	Female	1.08152	18.2371	17.1518
212	23	Female	1.10001	18.4921	17.0983
213	23	Female	1.119	18.9963	17.2692
214	23	Female	1.13871	19.7004	17.6052
215	23	Female	1.1591	20.3924	17.9084
216	23	Female	1.18012	21.0177	18.1328
217	23	Female	1.20173	21.6144	18.3155
218	23	Female	1.22392	22.1884	18.4638
219	23	Female	1.24656	22.6397	18.4977
220	23	Female	1.26961	23.0501	18.491
221	23	Female	1.29305	23.4395	18.462
222	23	Female	1.31677	23.727	18.3496
223	23	Female	1.3406	23.8228	18.0918
224	23	Female	1.36434	23.7407	17.7091
225	23	Female	1.38799	23.656	17.3388
226	23	Female	1.41154	23.5493	16.9664
227	23	Female	1.43531	23.7694	16.8393
228	23	Female	1.45955	24.2341	16.8842
229	23	Female	1.4843	24.758	16.9628
230	23	Female	1.5095	25.1991	16.977
231	23	Female	1.53518	25.674	17.0082
232	23	Female	1.56133	26.1492	17.0333
233	23	Female	1.58762	26.2943	16.841
234	23	Female	1.61389	26.2733	16.5488
235	23	Female	1.64013	26.2334	16.2547
236	23	Female	1.66637	26.2377	15.9973
237	23	Female	1.69272	26.3581	15.8177
238	23	Female	1.71933	26.6064	15.7181
239	23	Female	1.74643	27.097	15.7602
240	23	Female	1.7741	27.6684	15.8429
241	23	Female	1.80234	28.2422	15.9192
242	23	Female	1.83091	28.5678	15.8504
243	23	Female	1.85947	28.5667	15.6025
244	23	Female	1.88796	28.4863	15.3196
245	23	Female	1.91635	28.3873	15.036
246	23	Female	1.94482	28.4746	14.8588
247	23	Female	1.97343	28.6071	14.7094
248	23	Female	2.00208	28.6509	14.5184
249	23	Female	2.03069	28.6093	14.2898
250	23	Female	2.05923	28.5412	14.0549
251	23	Female	2.08763	28.4006	13.7919
252	23	Female	2.11594	28.3077	13.5598
253	23	Female	2.14434	28.4016	13.4227
254	23	Female	2.17304	28.7041	13.386
255	23	Female	2.20205	29.0091	13.3495
256	23	Female	2.23142	29.3722	13.3386
257	23	Female	2.26128	29.8595	13.3814
258	23	Female	2.2915	30.2159	13.3623
259	23	Female	2.32175	30.2481	13.2001
260	23	Female	2.3519	30.1482	12.9851
261	23	Female	2.38205	30.1548	12.8215
262	23	Female	2.41227	30.2194	12.6863
263	23	Female	2.44252	30.2513	12.5406
264	23	Female	2.47278	30.261	12.3893
265	23	Female	2.50289	30.1115	12.1772
266	23	Female	2.53284	29.9432	11.9634
267	23	Female	2.56276	29.9216	11.8135
268	23	Female	2.59284	30.0825	11.7383
269	23	Female	2.62314	30.3	11.686
270	23	Female	2.65372	30.5788	11.6573
271	23	Female	2.68449	30.7695	11.5948
272	23	Female	2.71522	30.7329	11.4483
273	23	Female	2.74605	30.8235	11.3521
274	23	Female	2.77727	31.2189	11.3687
275	23	Female	2.80898	31.71	11.4177
276	23	Female	2.84113	32.1598	11.449
277	23	Female	2.87345	32.3125	11.3731
278	23	Female	2.90544	31.9896	11.1328
279	23	Female	2.93673	31.2958	10.7715
280	23	Female	2.9674	30.666	10.4422
281	23	Female	2.99782	30.4176	10.2506
282	23	Female	3.02838	30.5632	10.1952
283	23	Female	3.05918	30.8048	10.172
284	23	Female	3.09026	31.0796	10.1595
285	23	Female	3.1217	31.4323	10.1714
286	23	Female	3.15355	31.8556	10.2046
287	23	Female	3.1858	32.2445	10.2248
288	23	Female	3.21829	32.4956	10.2002
289	23	Female	3.25081	32.5172	10.1039
290	23	Female	3.28298	32.1732	9.89697
291	23	Female	3.31462	31.6329	9.63543
292	23	Female	3.3459	31.2849	9.43846
293	23	Female	3.37703	31.1282	9.30338
294	23	Female	3.40787	30.8427	9.13309
295	23	Female	3.43833	30.4553	8.93676
296	23	Female	3.46853	30.2046	8.78468
297	23	Female	3.49861	30.0808	8.67248
298	23	Female	3.52866	30.0517	8.58962
299	23	Female	3.55859	29.9262	8.48089
300	23	Female	3.58827	29.6778	8.33975
301	23	Female	3.61783	29.558	8.23741
302	23	Female	3.6476	29.7786	8.23107
303	23	Female	3.67783	30.2289	8.28734
304	23	Female	3.70855	30.718	8.3522
305	23	Female	3.73971	31.154	8.40058
306	23	Female	3.77111	31.4029	8.39716
307	23	Female	3.80248	31.3683	8.31806
308	23	Female	3.83372	31.2454	8.21713
161	23	Male	0.578085
162	23	Male	0.572251	-5.83347	-10.091
163	23	Male	0.563911	-8.33998	-14.574
164	23	Male	0.554969	-8.94259	-15.8582
165	23	Male	0.549709	-5.25999	-9.478
166	23	Male	0.550448	0.739181	1.34468
167	23	Male	0.556522	6.07429	11.0352
168	23	Male	0.566412	9.88992	17.7709
169	23	Male	0.578578	12.1663	21.4796
170	23	Male	0.591845	13.2666	22.9297
171	23	Male	0.604812	12.9672	21.9097
172	23	Male	0.616692	11.8795	19.6416
173	23	Male	0.627933	11.2413	18.2283
174	23	Male	0.639045	11.1126	17.697
175	23	Male	0.649971	10.9259	17.0972
176	23	Male	0.66058	10.6087	16.3217
177	23	Male	0.671493	10.9132	16.5206
178	23	Male	0.682184	10.6911	15.9214
179	23	Male	0.692531	10.3471	15.1676
180	23	Male	0.702684	10.153	14.6607
181	23	Male	0.713164	10.4793	14.9132
182	23	Male	0.724463	11.2993	15.8439
183	23	Male	0.736092	11.6293	16.0523
184	23	Male	0.747627	11.5353	15.671
185	23	Male	0.759206	11.5789	15.4876
186	23	Male	0.770655	11.4482	15.0792
187	23	Male	0.782338	11.6839	15.161
188	23	Male	0.794557	12.2181	15.6175
189	23	Male	0.807003	12.4466	15.6649
190	23	Male	0.819074	12.0704	14.9571
191	23	Male	0.830974	11.9	14.5285
192	23	Male	0.843236	12.2622	14.7565
193	23	Male	0.855745	12.5096	14.8352
194	23	Male	0.868432	12.6866	14.8252
195	23	Male	0.881427	12.9948	14.9636
196	23	Male	0.895039	13.6117	15.4429
197	23	Male	0.909878	14.8396	16.5799
198	23	Male	0.925984	16.1055	17.7007
199	23	Male	0.942857	16.8734	18.2221
200	23	Male	0.959365	16.5075	17.508
201	23	Male	0.975592	16.2277	16.9151
202	23	Male	0.99202	16.4274	16.8384
203	23	Male	1.00924	17.2214	17.3599
204	23	Male	1.02711	17.871	17.7074
205	23	Male	1.04484	17.723	17.2552
206	23	Male	1.06236	17.5259	16.7738
207	23	Male	1.08031	17.9492	16.8956
208	23	Male	1.09911	18.8007	17.403
209	23	Male	1.1188	19.6927	17.9169
210	23	Male	1.13908	20.2785	18.1251
211	23	Male	1.15934	20.2614	17.7874
212	23	Male	1.17963	20.2863	17.4981
213	23	Male	1.20027	20.6379	17.4953
214	23	Male	1.22153	21.2583	17.7113
215	23	Male	1.2431	21.5737	17.6613
216	23	Male	1.26469	21.5938	17.3709
217	23	Male	1.2867	22.0064	17.4006
218	23	Male	1.30937	22.6667	17.6162
219	23	Male	1.33241	23.0482	17.6026
220	23	Male	1.35566	23.2449	17.4457
221	23	Male	1.379	23.3376	17.215
222	23	Male	1.40274	23.7379	17.2139
223	23	Male	1.42743	24.6922	17.6029
224	23	Male	1.45285	25.4269	17.8131
225	23	Male	1.47826	25.4012	17.4836
226	23	Male	1.50346	25.205	17.0505
227	23	Male	1.52851	25.0526	16.6633
228	23	Male	1.55391	25.3984	16.6164
229	23	Male	1.57948	25.5648	16.4519
230	23	Male	1.60446	24.9808	15.8159
231	23	Male	1.62934	24.8816	15.5078
232	23	Male	1.65443	25.0882	15.3978
233	23	Male	1.68055	26.1276	15.7925
234	23	Male	1.70734	26.7902	15.9413
235	23	Male	1.73363	26.2851	15.3953
236	23	Male	1.75964	26.0077	15.0019
237	23	Male	1.78624	26.6012	15.1174
238	23	Male	1.81439	28.1517	15.7603
239	23	Male	1.84361	29.2193	16.1042
240	23	Male	1.87347	29.8625	16.1979
241	23	Male	1.90333	29.8586	15.9376
242	23	Male	1.93268	29.3525	15.4217
243	23	Male	1.96155	28.8659	14.9357
244	23	Male	1.99073	29.1786	14.8753
245	23	Male	2.01985	29.1217	14.6287
246	23	Male	2.04884	28.9869	14.351
247	23	Male	2.07833	29.493	14.395
248	23	Male	2.10763	29.2962	14.096
249	23	Male	2.13719	29.5641	14.0272
250	23	Male	2.16753	30.3425	14.1974
251	23	Male	2.19835	30.815	14.2166
252	23	Male	2.22945	31.1076	14.1504
253	23	Male	2.26095	31.4953	14.1269
254	23	Male	2.29228	31.3312	13.8576
255	23	Male	2.32331	31.0316	13.5374
256	23	Male	2.35383	30.5132	13.1335
257	23	Male	2.38367	29.8436	12.6788
258	23	Male	2.41326	29.5931	12.4149
259	23	Male	2.44294	29.6769	12.2974
260	23	Male	2.47271	29.7687	12.1856
261	23	Male	2.50211	29.3979	11.889
262	23	Male	2.53251	30.4014	12.1503
263	23	Male	2.56314	30.6361	12.0972
264	23	Male	2.59343	30.2821	11.8144
265	23	Male	2.62347	30.0409	11.5835
266	23	Male	2.65417	30.7036	11.7035
267	23	Male	2.68573	31.5561	11.8893
268	23	Male	2.71768	31.9504	11.8964
269	23	Male	2.74908	31.4009	11.5543
270	23	Male	2.77937	30.2936	11.0195
271	23	Male	2.80818	28.8076	10.3648
272	23	Male	2.83686	28.6832	10.2141
273	23	Male	2.86749	30.6264	10.7959
274	23	Male	2.90002	32.5342	11.3459
275	23	Male	2.93298	32.9613	11.3659
276	23	Male	2.96461	31.6248	10.7825
277	23	Male	2.99556	30.9463	10.4386
278	23	Male	3.02614	30.5892	10.2115
279	23	Male	3.05653	30.3876	10.0417
280	23	Male	3.08681	30.2814	9.90709
281	23	Male	3.11756	30.7433	9.95957
282	23	Male	3.14886	31.2989	10.0396
283	23	Male	3.18075	31.8978	10.13
284	23	Male	3.21281	32.0519	10.0768
285	23	Male	3.24412	31.318	9.74786
286	23	Male	3.275	30.8748	9.51714
287	23	Male	3.30543	30.4309	9.29189
288	23	Male	3.33504	29.6105	8.95815
289	23	Male	3.36417	29.1306	8.73469
290	23	Male	3.39358	29.4095	8.74196
291	23	Male	3.42402	30.4388	8.96953
292	23	Male	3.45645	32.4287	9.47093
293	23	Male	3.49138	34.9331	10.1066
294	23	Male	3.52638	35.0041	10.0259
295	23	Male	3.55949	33.1083	9.38875
296	23	Male	3.5904	30.9028	8.6818
297	23	Male	3.61953	29.1394	8.11593
298	23	Male	3.6471	27.5637	7.61527
299	23	Male	3.67378	26.6848	7.31673
300	23	Male	3.69984	26.058	7.09297
301	23	Male	3.72561	25.7681	6.96466
302	23	Male	3.75126	25.654	6.88586
303	23	Male	3.77749	26.224	6.99072
304	23	Male	3.80411	26.6192	7.04679
305	23	Male	3.8313	27.196	7.14911
306	23	Male	3.85924	27.9368	7.29173
307	23	Male	3.88763	28.3948	7.35762
308	23	Male	3.91638	28.7462	7.39426
168	24	Female	0.60831
169	24	Female	0.597767	-10.5428	-17.3313
170	24	Female	0.586851	-10.9158	-18.261
171	24	Female	0.57796	-8.89141	-15.151
172	24	Female	0.573902	-4.05775	-7.02082
173	24	Female	0.575589	1.68695	2.93944
174	24	Female	0.582171	6.58204	11.4353
175	24	Female	0.592133	9.96225	17.1122
176	24	Female	0.604013	11.8794	20.062
177	24	Female	0.616447	12.4343	20.5861
178	24	Female	0.62854	12.0925	19.6164
179	24	Female	0.64019	11.6507	18.5361
180	24	Female	0.651597	11.4071	17.8184
181	24	Female	0.662768	11.1703	17.143
182	24	Female	0.673662	10.8946	16.438
183	24	Female	0.684341	10.6789	15.852
184	24	Female	0.694992	10.6508	15.5636
185	24	Female	0.705864	10.8718	15.6431
186	24	Female	0.716961	11.0976	15.7219
187	24	Female	0.727939	10.9778	15.3116
188	24	Female	0.738737	10.7979	14.8336
189	24	Female	0.749616	10.8787	14.726
190	24	Female	0.760661	11.0446	14.7337
191	24	Female	0.771779	11.1181	14.6164
192	24	Female	0.782941	11.1625	14.4633
193	24	Female	0.794339	11.3978	14.5576
194	24	Female	0.806362	12.0232	15.1361
195	24	Female	0.819074	12.7118	15.7644
196	24	Female	0.832145	13.0708	15.958
197	24	Female	0.845514	13.3694	16.0662
198	24	Female	0.859351	13.8369	16.3651
199	24	Female	0.873491	14.1398	16.4541
200	24	Female	0.887718	14.2277	16.2883
201	24	Female	0.90204	14.3219	16.1334
202	24	Female	0.91636	14.3194	15.8745
203	24	Female	0.930846	14.4861	15.8084
204	24	Female	0.945795	14.9495	16.0602
205	24	Female	0.961447	15.6522	16.5492
206	24	Female	0.977775	16.3273	16.982
207	24	Female	0.994545	16.7706	17.1518
208	24	Female	1.01165	17.1021	17.1959
209	24	Female	1.02927	17.6179	17.4151
210	24	Female	1.04748	18.2176	17.6996
211	24	Female	1.06608	18.5969	17.7539
212	24	Female	1.08523	19.1488	17.9619
213	24	Female	1.10514	19.9159	18.3518
214	24	Female	1.12568	20.539	18.5849
215	24	Female	1.14671	21.0246	18.6771
216	24	Female	1.168	21.2869	18.5634
217	24	Female	1.18948	21.4824	18.3926
218	24	Female	1.21112	21.6412	18.1939
219	24	Female	1.23293	21.8092	18.0075
220	24	Female	1.25504	22.1108	17.9335
221	24	Female	1.27746	22.4231	17.8664
222	24	Female	1.30058	23.12	18.0984
223	24	Female	1.32434	23.7559	18.2656
224	24	Female	1.34843	24.0951	18.194
225	24	Female	1.37262	24.1853	17.9359
226	24	Female	1.39696	24.342	17.734
227	24	Female	1.42174	24.7821	17.74
228	24	Female	1.44703	25.2848	17.7844
229	24	Female	1.47266	25.6378	17.7175
230	24	Female	1.49843	25.7649	17.4954
231	24	Female	1.52439	25.9567	17.3226
232	24	Female	1.55057	26.1865	17.1784
233	24	Female	1.57674	26.1659	16.875
234	24	Female	1.6027	25.9571	16.4625
235	24	Female	1.6291	26.4073	16.4768
236	24	Female	1.65632	27.2149	16.7055
237	24	Female	1.6841	27.7773	16.7705
238	24	Female	1.71185	27.7583	16.4826
239	24	Female	1.73948	27.6284	16.1395
240	24	Female	1.76709	27.61	15.8725
241	24	Female	1.79497	27.8816	15.7783
242	24	Female	1.82326	28.2879	15.7595
243	24	Female	1.85188	28.6159	15.6949
244	24	Female	1.8807	28.8237	15.5646
245	24	Female	1.90975	29.0512	15.447
246	24	Female	1.93883	29.0821	15.2282
247	24	Female	1.96793	29.093	15.0054
248	24	Female	1.99705	29.119	14.7968
249	24	Female	2.02622	29.1769	14.61
250	24	Female	2.05575	29.5241	14.571
251	24	Female	2.08547	29.7197	14.4569
252	24	Female	2.11522	29.7563	14.2684
253	24	Female	2.14489	29.6705	14.0271
254	24	Female	2.17463	29.7366	13.8639
255	24	Female	2.20433	29.6962	13.6557
256	24	Female	2.234	29.6683	13.4591
257	24	Female	2.26405	30.0549	13.4534
258	24	Female	2.29488	30.8346	13.6192
259	24	Female	2.32592	31.0346	13.5234
260	24	Female	2.35671	30.7955	13.2402
261	24	Female	2.38728	30.5648	12.9693
262	24	Female	2.41771	30.4316	12.7474
263	24	Female	2.44791	30.1969	12.4899
264	24	Female	2.47795	30.0445	12.2735
265	24	Female	2.50769	29.7396	12.0017
266	24	Female	2.53736	29.6633	11.8289
267	24	Female	2.56718	29.8195	11.7522
268	24	Female	2.59722	30.0424	11.7025
269	24	Female	2.62756	30.338	11.6809
270	24	Female	2.6582	30.647	11.6637
271	24	Female	2.68926	31.0543	11.6824
272	24	Female	2.72067	31.4164	11.6822
273	24	Female	2.75242	31.742	11.667
274	24	Female	2.78455	32.138	11.6763
275	24	Female	2.81689	32.3413	11.6145
276	24	Female	2.84898	32.0842	11.3899
277	24	Female	2.88054	31.5655	11.0796
278	24	Female	2.9118	31.2517	10.8492
279	24	Female	2.94305	31.2576	10.7348
280	24	Female	2.97436	31.3065	10.6374
281	24	Female	3.00586	31.5004	10.5907
282	24	Female	3.03739	31.5319	10.4901
283	24	Female	3.06879	31.3948	10.3361
284	24	Female	3.09999	31.1992	10.1666
285	24	Female	3.13065	30.6613	9.89078
286	24	Female	3.16074	30.091	9.61174
287	24	Female	3.19088	30.1386	9.53531
288	24	Female	3.22134	30.4602	9.54603
289	24	Female	3.25221	30.8737	9.58411
290	24	Female	3.2832	30.9928	9.52975
291	24	Female	3.31397	30.7706	9.37213
292	24	Female	3.34393	29.9553	9.03908
293	24	Female	3.37282	28.893	8.64042
294	24	Female	3.40097	28.1431	8.34406
295	24	Female	3.42889	27.9291	8.21212
296	24	Female	3.45698	28.0835	8.19024
297	24	Female	3.48555	28.5672	8.26363
298	24	Female	3.51482	29.2747	8.39888
299	24	Female	3.54477	29.9479	8.52048
300	24	Female	3.5753	30.5336	8.6137
301	24	Female	3.60654	31.2378	8.73712
302	24	Female	3.63832	31.7764	8.81078
303	24	Female	3.67033	32.0169	8.79993
304	24	Female	3.70243	32.0996	8.7457
305	24	Female	3.73455	32.1164	8.6744
306	24	Female	3.76631	31.763	8.50519
307	24	Female	3.79771	31.3953	8.33583
308	24	Female	3.82895	31.2467	8.22778
168	24	Male	0.654188
169	24	Male	0.644263	-9.92472	-15.1711
170	24	Male	0.632747	-11.5163	-17.8752
171	24	Male	0.62206	-10.6871	-16.89
172	24	Male	0.616157	-5.90239	-9.48846
173	24	Male	0.616856	0.698841	1.13419
174	24	Male	0.623266	6.40928	10.3902
175	24	Male	0.633736	10.4706	16.7996
176	24	Male	0.646517	12.7807	20.1672
177	24	Male	0.660198	13.6807	21.1607
178	24	Male	0.673885	13.6877	20.7327
179	24	Male	0.68732	13.4351	19.9368
180	24	Male	0.700271	12.9505	18.842
181	24	Male	0.712739	12.468	17.8045
182	24	Male	0.724854	12.1147	16.9975
183	24	Male	0.736637	11.7833	16.2561
184	24	Male	0.748434	11.7969	16.0146
185	24	Male	0.760488	12.0547	16.1065
186	24	Male	0.77241	11.922	15.6768
187	24	Male	0.78416	11.7497	15.2117
188	24	Male	0.795924	11.7639	15.0018
189	24	Male	0.807858	11.9339	14.9938
190	24	Male	0.820147	12.2893	15.2122
191	24	Male	0.832672	12.5249	15.2716
192	24	Male	0.845293	12.6209	15.1571
193	24	Male	0.857971	12.6779	14.9983
194	24	Male	0.870891	12.9198	15.0586
195	24	Male	0.884182	13.2916	15.2621
196	24	Male	0.897828	13.6457	15.4331
197	24	Male	0.911649	13.8208	15.3936
198	24	Male	0.925662	14.0131	15.3712
199	24	Male	0.940146	14.4841	15.6473
200	24	Male	0.955118	14.972	15.9252
201	24	Male	0.970359	15.2412	15.9574
202	24	Male	0.98586	15.5008	15.9743
203	24	Male	1.0019	16.0415	16.2716
204	24	Male	1.01854	16.6405	16.6089
205	24	Male	1.03577	17.2318	16.9181
206	24	Male	1.05364	17.8624	17.2455
207	24	Male	1.07179	18.1488	17.2249
208	24	Male	1.09001	18.2236	17.0031
209	24	Male	1.10863	18.6169	17.0796
210	24	Male	1.12796	19.3353	17.4407
211	24	Male	1.14785	19.8937	17.6369
212	24	Male	1.16799	20.1322	17.539
213	24	Male	1.18834	20.3511	17.4241
214	24	Male	1.20908	20.7458	17.4579
215	24	Male	1.23024	21.1536	17.4955
216	24	Male	1.25165	21.4173	17.4091
217	24	Male	1.27348	21.8219	17.4344
218	24	Male	1.29585	22.3779	17.5723
219	24	Male	1.31873	22.8709	17.6493
220	24	Male	1.34191	23.1893	17.5846
221	24	Male	1.36531	23.3951	17.4342
222	24	Male	1.38901	23.6969	17.3564
223	24	Male	1.41302	24.0161	17.2901
224	24	Male	1.43756	24.5418	17.3683
225	24	Male	1.46267	25.1041	17.4629
226	24	Male	1.48813	25.464	17.4093
227	24	Male	1.51364	25.5076	17.1407
228	24	Male	1.53938	25.7407	17.0058
229	24	Male	1.56568	26.3023	17.0863
230	24	Male	1.59262	26.938	17.2053
231	24	Male	1.61986	27.2424	17.1054
232	24	Male	1.6474	27.5381	17.0003
233	24	Male	1.67532	27.9146	16.9446
234	24	Male	1.70342	28.1083	16.7779
235	24	Male	1.73166	28.2333	16.5744
236	24	Male	1.76002	28.3607	16.3778
237	24	Male	1.78849	28.4726	16.1774
238	24	Male	1.81718	28.6883	16.0405
239	24	Male	1.84616	28.9777	15.9465
240	24	Male	1.87545	29.2942	15.8676
241	24	Male	1.90502	29.5693	15.7665
242	24	Male	1.9346	29.5742	15.5244
243	24	Male	1.96428	29.686	15.3448
244	24	Male	1.99428	29.9952	15.2703
245	24	Male	2.02464	30.3635	15.2253
246	24	Male	2.05513	30.4915	15.0602
247	24	Male	2.0858	30.6735	14.9253
248	24	Male	2.11662	30.8132	14.7728
249	24	Male	2.14757	30.9549	14.6247
250	24	Male	2.17859	31.0205	14.4444
251	24	Male	2.20931	30.718	14.0999
252	24	Male	2.23961	30.3	13.7147
253	24	Male	2.2698	30.1903	13.4801
254	24	Male	2.30015	30.3444	13.3687
255	24	Male	2.33074	30.5906	13.2994
256	24	Male	2.36138	30.6445	13.148
257	24	Male	2.3919	30.5164	12.9231
258	24	Male	2.42219	30.2967	12.6664
259	24	Male	2.45259	30.4002	12.5507
260	24	Male	2.4831	30.5069	12.4386
261	24	Male	2.51364	30.5413	12.2997
262	24	Male	2.54442	30.7748	12.2431
263	24	Male	2.57569	31.2711	12.2901
264	24	Male	2.6073	31.6165	12.275
265	24	Male	2.63905	31.745	12.1754
266	24	Male	2.6709	31.8538	12.0702
267	24	Male	2.70264	31.7328	11.8809
268	24	Male	2.73415	31.5118	11.6596
269	24	Male	2.76535	31.1983	11.4106
270	24	Male	2.79668	31.3314	11.33
271	24	Male	2.82851	31.828	11.3806
272	24	Male	2.86069	32.1795	11.3769
273	24	Male	2.89283	32.1444	11.2366
274	24	Male	2.92462	31.7947	10.9909
275	24	Male	2.95575	31.1216	10.6412
276	24	Male	2.98616	30.4171	10.2908
277	24	Male	3.01623	30.0669	10.0687
278	24	Male	3.04616	29.9281	9.92235
279	24	Male	3.07612	29.9611	9.83569
280	24	Male	3.10601	29.8928	9.7177
281	24	Male	3.13585	29.836	9.60588
282	24	Male	3.1664	30.5564	9.74423
283	24	Male	3.19789	31.4824	9.94263
284	24	Male	3.22996	32.0701	10.0285
285	24	Male	3.26211	32.1567	9.95576
286	24	Male	3.29413	32.018	9.8151
287	24	Male	3.32606	31.9299	9.69295
288	24	Male	3.35779	31.7243	9.53809
289	24	Male	3.38918	31.3937	9.34952
290	24	Male	3.42032	31.1388	9.1877
291	24	Male	3.45108	30.762	8.99389
292	24	Male	3.48171	30.6257	8.87424
293	24	Male	3.51235	30.6489	8.80283
294	24	Male	3.5431	30.742	8.75254
295	24	Male	3.57426	31.1599	8.79454
296	24	Male	3.60545	31.1941	8.72744
297	24	Male	3.63615	30.7011	8.51519
298	24	Male	3.66645	30.2982	8.3325
299	24	Male	3.69694	30.487	8.31514
300	24	Male	3.72772	30.7839	8.32685
301	24	Male	3.75855	30.8339	8.27152
302	24	Male	3.78951	30.9572	8.23646
303	24	Male	3.82052	31.0072	8.18238
304	24	Male	3.85137	30.8528	8.07555
305	24	Male	3.88206	30.6831	7.96679
306	24	Male	3.91256	30.509	7.85898
307	24	Male	3.94298	30.4146	7.77358
308	24	Male	3.97325	30.2713	7.67726
175	25	Female	0.691995
176	25	Female	0.682913	-9.08202	-13.1244
177	25	Female	0.665873	-17.0404	-24.9526
178	25	Female	0.649821	-16.0516	-24.1062
179	25	Female	0.643743	-6.07768	-9.35284
180	25	Female	0.647134	3.391	5.26762
181	25	Female	0.655643	8.5088	13.1484
182	25	Female	0.6672	11.5566	17.6264
183	25	Female	0.680322	13.1217	19.6668
184	25	Female	0.69355	13.2286	19.4446
185	25	Female	0.706708	13.1579	18.9718
186	25	Female	0.71933	12.6223	17.8607
187	25	Female	0.731199	11.8688	16.4997
188	25	Female	0.742762	11.5631	15.8139
189	25	Female	0.754425	11.6632	15.7024
190	25	Female	0.76587	11.4449	15.1703
191	25	Female	0.777118	11.248	14.6865
192	25	Female	0.787701	10.583	13.6182
193	25	Female	0.798472	10.7704	13.6732
194	25	Female	0.810201	11.7292	14.6895
195	25	Female	0.822884	12.6835	15.6548
196	25	Female	0.835379	12.4942	15.1834
197	25	Female	0.847903	12.5242	14.9922
198	25	Female	0.860913	13.0107	15.3445
199	25	Female	0.874105	13.1916	15.3227
200	25	Female	0.887624	13.519	15.4661
201	25	Female	0.902214	14.5902	16.4373
202	25	Female	0.916894	14.6795	16.2706
203	25	Female	0.930696	13.8022	15.0533
204	25	Female	0.945111	14.4149	15.4883
205	25	Female	0.960895	15.7845	16.7012
206	25	Female	0.97714	16.245	16.9061
207	25	Female	0.993016	15.8761	16.2476
208	25	Female	1.00958	16.5634	16.6799
209	25	Female	1.02691	17.3264	17.162
210	25	Female	1.0451	18.1966	17.7198
211	25	Female	1.0637	18.5955	17.793
212	25	Female	1.0816	17.9044	16.8322
213	25	Female	1.1001	18.4946	17.0992
214	25	Female	1.11978	19.6843	17.8932
215	25	Female	1.14016	20.3823	18.202
216	25	Female	1.16066	20.4933	17.974
217	25	Female	1.18142	20.7669	17.8924
218	25	Female	1.20286	21.4313	18.1402
219	25	Female	1.22499	22.1311	18.3988
220	25	Female	1.24733	22.3428	18.2392
221	25	Female	1.27007	22.7382	18.2295
222	25	Female	1.29316	23.0972	18.1858
223	25	Female	1.31691	23.7473	18.3637
224	25	Female	1.34102	24.1059	18.3049
225	25	Female	1.36537	24.3521	18.1594
226	25	Female	1.3896	24.2252	17.7426
227	25	Female	1.41393	24.3351	17.5124
228	25	Female	1.43888	24.9526	17.6477
229	25	Female	1.4646	25.7146	17.8712
230	25	Female	1.49065	26.0532	17.7887
231	25	Female	1.51656	25.9065	17.3793
232	25	Female	1.54307	26.5089	17.4797
233	25	Female	1.56996	26.8932	17.4284
234	25	Female	1.59718	27.217	17.3361
235	25	Female	1.62478	27.6081	17.2856
236	25	Female	1.65253	27.7491	17.0787
237	25	Female	1.68009	27.5602	16.6776
238	25	Female	1.70741	27.3202	16.2611
239	25	Female	1.73453	27.112	15.879
240	25	Female	1.76195	27.4208	15.8088
241	25	Female	1.78947	27.5222	15.6203
242	25	Female	1.81798	28.5089	15.9315
243	25	Female	1.8474	29.4191	16.1823
244	25	Female	1.87669	29.2927	15.8562
245	25	Female	1.90575	29.0577	15.4835
246	25	Female	1.9348	29.0513	15.2441
247	25	Female	1.96417	29.3699	15.1798
248	25	Female	1.99348	29.308	14.9213
249	25	Female	2.0232	29.7236	14.9104
250	25	Female	2.05241	29.2125	14.4387
251	25	Female	2.0804	27.9913	13.6383
252	25	Female	2.1086	28.1933	13.5518
253	25	Female	2.13741	28.8175	13.6667
254	25	Female	2.16632	28.9084	13.5249
255	25	Female	2.19574	29.4173	13.5794
256	25	Female	2.22588	30.136	13.7248
257	25	Female	2.25554	29.6638	13.3268
258	25	Female	2.2849	29.3631	13.0182
259	25	Female	2.3143	29.395	12.8649
260	25	Female	2.34359	29.2933	12.6575
261	25	Female	2.37245	28.8618	12.3152
262	25	Female	2.40198	29.5226	12.4439
263	25	Female	2.43214	30.1643	12.5581
264	25	Female	2.46249	30.3507	12.479
265	25	Female	2.4924	29.9114	12.1468
266	25	Female	2.52223	29.8299	11.9683
267	25	Female	2.55238	30.1506	11.9539
268	25	Female	2.58253	30.1483	11.8118
269	25	Female	2.61206	29.5308	11.4348
270	25	Female	2.6413	29.239	11.1938
271	25	Female	2.67169	30.3898	11.5056
272	25	Female	2.70253	30.8401	11.5433
273	25	Female	2.73302	30.4867	11.2808
274	25	Female	2.76244	29.4223	10.7655
275	25	Female	2.79173	29.2913	10.6034
276	25	Female	2.8214	29.6724	10.6287
277	25	Female	2.85195	30.5473	10.827
278	25	Female	2.88196	30.0113	10.5231
279	25	Female	2.91107	29.1061	10.0994
280	25	Female	2.94082	29.7545	10.2212
281	25	Female	2.97149	30.6625	10.4265
282	25	Female	3.00242	30.9384	10.4118
283	25	Female	3.03285	30.4247	10.1334
284	25	Female	3.06236	29.5122	9.73087
285	25	Female	3.09139	29.0303	9.47972
286	25	Female	3.12217	30.7784	9.95617
287	25	Female	3.15421	32.0379	10.2614
288	25	Female	3.18581	31.6022	10.0191
289	25	Female	3.21568	29.8674	9.37514
290	25	Female	3.24494	29.2617	9.0997
291	25	Female	3.27569	30.7497	9.47621
292	25	Female	3.30664	30.9554	9.45003
293	25	Female	3.33717	30.5228	9.23076
294	25	Female	3.36831	31.1403	9.33137
295	25	Female	3.39996	31.6515	9.39686
296	25	Female	3.43113	31.1724	9.16845
297	25	Female	3.46143	30.3002	8.83096
298	25	Female	3.49063	29.1991	8.43555
299	25	Female	3.51845	27.8218	7.97044
300	25	Female	3.54675	28.2931	8.04135
301	25	Female	3.57632	29.5761	8.33894
302	25	Female	3.6059	29.5818	8.27156
303	25	Female	3.63537	29.4644	8.17116
304	25	Female	3.66484	29.4746	8.10775
305	25	Female	3.69427	29.4304	8.03047
306	25	Female	3.72354	29.2707	7.92325
307	25	Female	3.752	28.4552	7.64196
308	25	Female	3.78014	28.143	7.50081
175	25	Male	0.740503
176	25	Male	0.729135	-11.3678	-15.3515
177	25	Male	0.713698	-15.4373	-21.1721
178	25	Male	0.698358	-15.3394	-21.4929
179	25	Male	0.690239	-8.11925	-11.6262
180	25	Male	0.691629	1.38979	2.01349
181	25	Male	0.700078	8.44911	12.2162
182	25	Male	0.712351	12.2731	17.5311
183	25	Male	0.726306	13.9552	19.5904
184	25	Male	0.74086	14.5539	20.0382
185	25	Male	0.755173	14.313	19.3194
186	25	Male	0.768989	13.8158	18.2948
187	25	Male	0.782237	13.2475	17.2271
188	25	Male	0.795007	12.7701	16.325
189	25	Male	0.807383	12.3768	15.5682
190	25	Male	0.819451	12.0679	14.9469
191	25	Male	0.83125	11.7988	14.3985
192	25	Male	0.843052	11.8015	14.1973
193	25	Male	0.855137	12.0851	14.335
194	25	Male	0.86765	12.5132	14.6329
195	25	Male	0.880497	12.8472	14.8069
196	25	Male	0.893431	12.9334	14.6887
197	25	Male	0.906725	13.2945	14.8803
198	25	Male	0.920252	13.527	14.9185
199	25	Male	0.934157	13.9044	15.1094
200	25	Male	0.94864	14.4831	15.504
201	25	Male	0.963408	14.7686	15.5681
202	25	Male	0.978319	14.9103	15.4766
203	25	Male	0.993579	15.2605	15.5987
204	25	Male	1.00969	16.116	16.2202
205	25	Male	1.02612	16.4275	16.2698
206	25	Male	1.04274	16.6223	16.1992
207	25	Male	1.05946	16.7107	16.0257
208	25	Male	1.07672	17.2649	16.296
209	25	Male	1.09471	17.9852	16.7037
210	25	Male	1.11369	18.9853	17.3428
211	25	Male	1.13348	19.7881	17.768
212	25	Male	1.15356	20.0802	17.7155
213	25	Male	1.17367	20.1082	17.4314
214	25	Male	1.19426	20.5918	17.5448
215	25	Male	1.21537	21.1069	17.6736
216	25	Male	1.2369	21.5332	17.7175
217	25	Male	1.25896	22.0641	17.8382
218	25	Male	1.28147	22.5116	17.8811
219	25	Male	1.30443	22.9524	17.9109
220	25	Male	1.32794	23.5079	18.0216
221	25	Male	1.35184	23.9034	18.0004
222	25	Male	1.37592	24.0852	17.8166
223	25	Male	1.40067	24.7419	17.982
224	25	Male	1.42577	25.107	17.9251
225	25	Male	1.45096	25.1859	17.6648
226	25	Male	1.47637	25.4133	17.5148
227	25	Male	1.50272	26.3506	17.8482
228	25	Male	1.52992	27.1954	18.0974
229	25	Male	1.55721	27.2927	17.8393
230	25	Male	1.58469	27.4764	17.6446
231	25	Male	1.61233	27.6477	17.4468
232	25	Male	1.64013	27.7948	17.2389
233	25	Male	1.66773	27.5985	16.827
234	25	Male	1.69529	27.5601	16.5255
235	25	Male	1.72321	27.9259	16.4727
236	25	Male	1.75203	28.8142	16.7212
237	25	Male	1.78135	29.3261	16.7384
238	25	Male	1.81034	28.9866	16.2722
239	25	Male	1.83936	29.0158	16.0278
240	25	Male	1.86852	29.1593	15.853
241	25	Male	1.8977	29.1818	15.6176
242	25	Male	1.92697	29.2695	15.4237
243	25	Male	1.95698	30.014	15.5758
244	25	Male	1.98752	30.5404	15.6058
245	25	Male	2.01794	30.4203	15.3057
246	25	Male	2.04832	30.3819	15.0559
247	25	Male	2.07924	30.9136	15.0922
248	25	Male	2.11029	31.048	14.9324
249	25	Male	2.14115	30.8642	14.6256
250	25	Male	2.17208	30.9287	14.4449
251	25	Male	2.20288	30.801	14.1804
252	25	Male	2.23388	31.0002	14.0726
253	25	Male	2.2652	31.3176	14.0194
254	25	Male	2.29657	31.3756	13.8512
255	25	Male	2.32792	31.3462	13.6491
256	25	Male	2.35865	30.729	13.2002
257	25	Male	2.38888	30.2315	12.8173
258	25	Male	2.41904	30.1576	12.6242
259	25	Male	2.44931	30.276	12.5157
260	25	Male	2.47996	30.6498	12.5136
261	25	Male	2.51082	30.8591	12.4434
262	25	Male	2.54185	31.0252	12.3566
263	25	Male	2.57327	31.4197	12.361
264	25	Male	2.60472	31.4537	12.2233
265	25	Male	2.63581	31.0896	11.9359
266	25	Male	2.66659	30.7762	11.6762
267	25	Male	2.69743	30.8421	11.5661
268	25	Male	2.72889	31.4604	11.6631
269	25	Male	2.7609	32.0083	11.7294
270	25	Male	2.79295	32.0529	11.6096
271	25	Male	2.82466	31.7141	11.3551
272	25	Male	2.85563	30.9684	10.9636
273	25	Male	2.88692	31.2891	10.957
274	25	Male	2.91889	31.9688	11.0737
275	25	Male	2.95078	31.8911	10.9258
276	25	Male	2.98212	31.3383	10.6203
277	25	Male	3.01308	30.9625	10.3827
278	25	Male	3.04494	31.8529	10.5715
279	25	Male	3.07726	32.3215	10.6148
280	25	Male	3.10949	32.2356	10.4754
281	25	Male	3.14158	32.0904	10.3201
282	25	Male	3.17352	31.9377	10.1661
283	25	Male	3.20495	31.4281	9.90324
284	25	Male	3.23613	31.1859	9.73056
285	25	Male	3.26751	31.3737	9.69481
286	25	Male	3.29929	31.7793	9.72586
287	25	Male	3.33186	32.5711	9.87215
288	25	Male	3.36476	32.8965	9.87332
289	25	Male	3.39803	33.2705	9.88794
290	25	Male	3.43091	32.8853	9.67777
291	25	Male	3.46293	32.0164	9.33174
292	25	Male	3.49451	31.5834	9.12044
293	25	Male	3.52637	31.863	9.11802
294	25	Male	3.55857	32.1925	9.12905
295	25	Male	3.59036	31.7904	8.93347
296	25	Male	3.62153	31.1699	8.68157
297	25	Male	3.6526	31.0771	8.58122
298	25	Male	3.68363	31.0279	8.49472
299	25	Male	3.71404	30.4084	8.255
300	25	Male	3.74436	30.3148	8.16221
301	25	Male	3.77567	31.3121	8.36249
302	25	Male	3.80744	31.7721	8.41496
303	25	Male	3.83957	32.1266	8.43785
304	25	Male	3.87212	32.5531	8.47834
305	25	Male	3.90447	32.3521	8.35513
306	25	Male	3.9357	31.2337	7.99946
307	25	Male	3.96618	30.4765	7.74358
308	25	Male	3.99666	30.4793	7.6848
182	26	Female	0.789759
183	26	Female	0.777086	-12.673	-16.0467
184	26	Female	0.75872	-18.3657	-23.6341
185	26	Female	0.740964	-17.756	-23.4026
186	26	Female	0.732107	-8.85682	-11.9531
187	26	Female	0.734515	2.40728	3.28815
188	26	Female	0.744267	9.7526	13.2776
189	26	Female	0.757366	13.0987	17.5994
190	26	Female	0.771335	13.9694	18.4447
191	26	Female	0.785824	14.4885	18.7837
192	26	Female	0.800435	14.6109	18.5931
193	26	Female	0.814409	13.9744	17.4585
194	26	Female	0.827469	13.0598	16.0359
195	26	Female	0.839912	12.4434	15.0379
196	26	Female	0.852228	12.3158	14.6631
197	26	Female	0.86429	12.0621	14.1536
198	26	Female	0.876187	11.8966	13.7646
199	26	Female	0.888396	12.2094	13.9347
200	26	Female	0.901113	12.7164	14.3139
201	26	Female	0.914464	13.3509	14.816
202	26	Female	0.928084	13.6205	14.8946
203	26	Female	0.94204	13.9558	15.0372
204	26	Female	0.956929	14.8895	15.8056
205	26	Female	0.972216	15.2869	15.9749
206	26	Female	0.987556	15.3398	15.7782
207	26	Female	1.00341	15.8553	16.055
208	26	Female	1.02011	16.6943	16.6375
209	26	Female	1.03748	17.3731	17.0306
210	26	Female	1.05511	17.629	16.9921
211	26	Female	1.07303	17.9261	16.9898
212	26	Female	1.09168	18.6428	17.374
213	26	Female	1.1109	19.2247	17.6103
214	26	Female	1.13031	19.4041	17.467
215	26	Female	1.15067	20.3623	18.0148
216	26	Female	1.17178	21.1086	18.3447
217	26	Female	1.19308	21.3028	18.1799
218	26	Female	1.21484	21.7561	18.2352
219	26	Female	1.23692	22.0859	18.1801
220	26	Female	1.25983	22.9072	18.5196
221	26	Female	1.28288	23.0521	18.2978
222	26	Female	1.30616	23.2811	18.1475
223	26	Female	1.33009	23.9257	18.3175
224	26	Female	1.35427	24.184	18.1823
225	26	Female	1.3785	24.2244	17.8874
226	26	Female	1.40384	25.345	18.386
227	26	Female	1.4299	26.0583	18.5621
228	26	Female	1.45645	26.5549	18.5712
229	26	Female	1.4835	27.0448	18.5689
230	26	Female	1.51028	26.7831	18.054
231	26	Female	1.53722	26.9416	17.8388
232	26	Female	1.56452	27.3015	17.7603
233	26	Female	1.59207	27.5468	17.6071
234	26	Female	1.61992	27.8505	17.4932
235	26	Female	1.64796	28.0397	17.3093
236	26	Female	1.67524	27.2831	16.5557
237	26	Female	1.70272	27.4755	16.4009
238	26	Female	1.73101	28.2893	16.6142
239	26	Female	1.76014	29.1266	16.8264
240	26	Female	1.78887	28.731	16.3232
241	26	Female	1.81755	28.6825	16.0339
242	26	Female	1.84659	29.0452	15.9804
243	26	Female	1.87565	29.0527	15.7331
244	26	Female	1.9043	28.656	15.2779
245	26	Female	1.93262	28.3214	14.8723
246	26	Female	1.96111	28.4879	14.7405
247	26	Female	1.98956	28.447	14.5056
248	26	Female	2.01848	28.9215	14.5366
249	26	Female	2.04754	29.0567	14.3953
250	26	Female	2.07669	29.1492	14.2362
251	26	Female	2.106	29.3109	14.1142
252	26	Female	2.13549	29.4943	14.0049
253	26	Female	2.16471	29.2134	13.68
254	26	Female	2.1941	29.3901	13.5769
255	26	Female	2.22363	29.5292	13.4585
256	26	Female	2.25311	29.4805	13.2578
257	26	Female	2.28218	29.0785	12.9059
258	26	Female	2.31134	29.1548	12.7749
259	26	Female	2.34125	29.9118	12.9413
260	26	Female	2.37128	30.0283	12.8258
261	26	Female	2.40145	30.1699	12.7231
262	26	Female	2.43199	30.5441	12.719
263	26	Female	2.46219	30.1944	12.4155
264	26	Female	2.49237	30.1841	12.2591
265	26	Female	2.52253	30.1617	12.1016
266	26	Female	2.55255	30.0173	11.8997
267	26	Female	2.58262	30.0685	11.7798
268	26	Female	2.61241	29.7883	11.5341
269	26	Female	2.64256	30.1533	11.5423
270	26	Female	2.67313	30.57	11.5683
271	26	Female	2.70356	30.4334	11.3849
272	26	Female	2.7339	30.3354	11.2205
273	26	Female	2.7641	30.1976	11.0456
274	26	Female	2.79388	29.7791	10.7735
275	26	Female	2.82334	29.465	10.5463
276	26	Female	2.85341	30.0659	10.649
277	26	Female	2.88435	30.9428	10.8442
278	26	Female	2.91537	31.0206	10.7548
279	26	Female	2.94581	30.4412	10.4416
280	26	Female	2.97516	29.3449	9.96158
281	26	Female	3.0043	29.1409	9.79474
282	26	Female	3.03372	29.4202	9.7927
283	26	Female	3.06279	29.0722	9.58302
284	26	Female	3.0918	29.0139	9.47303
285	26	Female	3.12143	29.6307	9.58363
286	26	Female	3.152	30.5683	9.79302
287	26	Female	3.18301	31.0028	9.83592
288	26	Female	3.21354	30.5368	9.59371
289	26	Female	3.24393	30.3835	9.45483
290	26	Female	3.27431	30.3858	9.36697
291	26	Female	3.3043	29.9936	9.16028
292	26	Female	3.33377	29.4613	8.91604
293	26	Female	3.36346	29.69	8.90585
294	26	Female	3.39327	29.8186	8.86546
295	26	Female	3.4229	29.6281	8.7314
296	26	Female	3.45252	29.6173	8.65269
297	26	Female	3.48185	29.3294	8.49507
298	26	Female	3.51107	29.2232	8.39302
299	26	Female	3.54083	29.7616	8.47651
300	26	Female	3.57073	29.8992	8.4441
301	26	Female	3.60102	30.2844	8.48129
302	26	Female	3.63182	30.7999	8.5531
303	26	Female	3.66304	31.2249	8.59759
304	26	Female	3.694	30.9617	8.45245
305	26	Female	3.72401	30.0061	8.12292
306	26	Female	3.75336	29.3537	7.88228
307	26	Female	3.7827	29.3308	7.81453
308	26	Female	3.81227	29.5703	7.81725
182	26	Male	0.842964
183	26	Male	0.831537	-11.427	-13.5558
184	26	Male	0.812694	-18.8427	-22.6601
185	26	Male	0.793694	-19.0004	-23.3795
186	26	Male	0.784707	-8.98642	-11.3223
187	26	Male	0.787468	2.76109	3.51862
188	26	Male	0.797665	10.1964	12.9484
189	26	Male	0.811451	13.7859	17.2829
190	26	Male	0.826875	15.4247	19.0088
191	26	Male	0.84298	16.1044	19.4762
192	26	Male	0.858643	15.663	18.5806
193	26	Male	0.873258	14.6151	17.0212
194	26	Male	0.887411	14.1535	16.2077
195	26	Male	0.901398	13.9865	15.761
196	26	Male	0.914637	13.2392	14.6874
197	26	Male	0.92785	13.2132	14.4463
198	26	Male	0.941403	13.5529	14.6068
199	26	Male	0.954961	13.5574	14.4013
200	26	Male	0.968689	13.7284	14.3759
201	26	Male	0.983131	14.442	14.9088
202	26	Male	0.997847	14.7161	14.9686
203	26	Male	1.01262	14.777	14.8089
204	26	Male	1.02777	15.1444	14.9556
205	26	Male	1.04408	16.3069	15.8663
206	26	Male	1.06127	17.1931	16.4673
207	26	Male	1.07845	17.1815	16.1896
208	26	Male	1.09561	17.1622	15.9138
209	26	Male	1.11349	17.8768	16.3167
210	26	Male	1.13208	18.5913	16.6965
211	26	Male	1.15132	19.2416	16.9967
212	26	Male	1.17103	19.7067	17.1166
213	26	Male	1.19121	20.185	17.237
214	26	Male	1.2116	20.3856	17.1133
215	26	Male	1.23215	20.5467	16.9583
216	26	Male	1.2535	21.355	17.3316
217	26	Male	1.27628	22.7795	18.1727
218	26	Male	1.29958	23.301	18.257
219	26	Male	1.32298	23.3942	18.0013
220	26	Male	1.34646	23.4849	17.7516
221	26	Male	1.37083	24.3707	18.0998
222	26	Male	1.39599	25.1574	18.3519
223	26	Male	1.42154	25.5536	18.305
224	26	Male	1.44742	25.8753	18.2023
225	26	Male	1.47348	26.0591	18.0038
226	26	Male	1.4996	26.119	17.7261
227	26	Male	1.52577	26.1757	17.4552
228	26	Male	1.55289	27.1234	17.7768
229	26	Male	1.58069	27.7939	17.8981
230	26	Male	1.60824	27.554	17.4317
231	26	Male	1.63606	27.8173	17.2967
232	26	Male	1.66444	28.3819	17.3477
233	26	Male	1.69355	29.1122	17.4907
234	26	Male	1.72297	29.414	17.3682
235	26	Male	1.75221	29.2437	16.9729
236	26	Male	1.78145	29.2375	16.686
237	26	Male	1.81144	29.9897	16.8345
238	26	Male	1.84205	30.6153	16.9011
239	26	Male	1.87239	30.3395	16.4705
240	26	Male	1.90297	30.578	16.331
241	26	Male	1.9336	30.6297	16.0957
242	26	Male	1.96433	30.7322	15.8937
243	26	Male	1.99505	30.7146	15.6361
244	26	Male	2.02539	30.3383	15.2068
245	26	Male	2.05538	29.9896	14.8068
246	26	Male	2.08535	29.9725	14.5825
247	26	Male	2.11535	30.0015	14.3868
248	26	Male	2.14596	30.6138	14.4722
249	26	Male	2.1775	31.5317	14.6935
250	26	Male	2.20867	31.1714	14.3152
251	26	Male	2.2399	31.2291	14.1393
252	26	Male	2.27078	30.8823	13.7874
253	26	Male	2.30116	30.3855	13.3811
254	26	Male	2.33216	30.9974	13.4703
255	26	Male	2.36347	31.3127	13.4265
256	26	Male	2.39451	31.0381	13.1324
257	26	Male	2.42571	31.2017	13.0305
258	26	Male	2.45679	31.0767	12.8114
259	26	Male	2.48807	31.2753	12.7301
260	26	Male	2.5193	31.2378	12.555
261	26	Male	2.55047	31.1687	12.372
262	26	Male	2.58139	30.9205	12.1234
263	26	Male	2.6126	31.2119	12.0911
264	26	Male	2.64461	32.0002	12.2484
265	26	Male	2.67634	31.7352	12
266	26	Male	2.70813	31.793	11.8793
267	26	Male	2.73985	31.7217	11.7135
268	26	Male	2.77226	32.4051	11.8273
269	26	Male	2.80447	32.2097	11.6186
270	26	Male	2.83646	31.9863	11.4055
271	26	Male	2.86843	31.9786	11.2741
272	26	Male	2.89953	31.0988	10.8417
273	26	Male	2.93027	30.7374	10.6008
274	26	Male	2.96203	31.7565	10.8374
275	26	Male	2.99449	32.4675	10.9612
276	26	Male	3.02674	32.242	10.7671
277	26	Male	3.0587	31.9647	10.5608
278	26	Male	3.09138	32.677	10.6833
279	26	Male	3.12506	33.682	10.8955
280	26	Male	3.1584	33.3382	10.668
281	26	Male	3.1904	32.0031	10.1327
282	26	Male	3.22195	31.5462	9.88783
283	26	Male	3.25298	31.0288	9.63046
284	26	Male	3.28463	31.6501	9.72957
285	26	Male	3.31728	32.6541	9.94148
286	26	Male	3.35105	33.7687	10.1796
287	26	Male	3.38494	33.889	10.1129
288	26	Male	3.41809	33.1489	9.79307
289	26	Male	3.45017	32.0797	9.38526
290	26	Male	3.48126	31.095	9.01262
291	26	Male	3.51211	30.8522	8.86235
292	26	Male	3.5429	30.7856	8.76554
293	26	Male	3.57429	31.3877	8.85934
294	26	Male	3.60655	32.2666	9.02742
295	26	Male	3.63971	33.1522	9.19222
296	26	Male	3.67225	32.5387	8.93993
297	26	Male	3.70331	31.0679	8.46018
298	26	Male	3.73348	30.1625	8.14474
299	26	Male	3.76336	29.8861	8.0049
300	26	Male	3.79297	29.6077	7.86737
301	26	Male	3.82273	29.7653	7.84749
302	26	Male	3.85381	31.0786	8.12995
303	26	Male	3.88638	32.5625	8.44943
304	26	Male	3.92005	33.6704	8.66371
305	26	Male	3.95267	32.6285	8.32351
306	26	Male	3.98301	30.3384	7.67542
307	26	Male	4.01156	28.5447	7.16662
308	26	Male	4.03935	27.7887	6.92715
189	27	Female	0.898173
190	27	Female	0.88737	-10.8021	-12.0268
191	27	Female	0.861402	-25.968	-29.264
192	27	Female	0.837435	-23.9671	-27.8234
193	27	Female	0.828434	-9.00168	-10.7491
194	27	Female	0.832857	4.42386	5.34003
195	27	Female	0.844179	11.3212	13.5932
196	27	Female	0.858891	14.7127	17.4284
197	27	Female	0.87525	16.3589	19.0465
198	27	Female	0.890878	15.6281	17.8555
199	27	Female	0.906259	15.3803	17.2642
200	27	Female	0.9212	14.9417	16.4872
201	27	Female	0.935347	14.1463	15.3564
202	27	Female	0.949447	14.1003	15.0749
203	27	Female	0.963646	14.1992	14.9553
204	27	Female	0.97735	13.7038	14.2208
205	27	Female	0.991208	13.8576	14.1787
206	27	Female	1.0058	14.5901	14.7195
207	27	Female	1.02053	14.7294	14.6445
208	27	Female	1.03565	15.1182	14.8141
209	27	Female	1.05231	16.6645	16.0909
210	27	Female	1.06947	17.1565	16.3036
211	27	Female	1.08622	16.755	15.6667
212	27	Female	1.10393	17.712	16.306
213	27	Female	1.12304	19.1112	17.312
214	27	Female	1.14281	19.7658	17.6002
215	27	Female	1.16296	20.1491	17.6312
216	27	Female	1.18341	20.4494	17.584
217	27	Female	1.20507	21.6573	18.3007
218	27	Female	1.22741	22.3485	18.5455
219	27	Female	1.25007	22.6513	18.4545
220	27	Female	1.27335	23.2794	18.6225
221	27	Female	1.2966	23.2557	18.2635
222	27	Female	1.31988	23.2764	17.9519
223	27	Female	1.34461	24.7373	18.7421
224	27	Female	1.37005	25.4321	18.914
225	27	Female	1.39525	25.2043	18.3967
226	27	Female	1.42106	25.806	18.4956
227	27	Female	1.4475	26.4432	18.6081
228	27	Female	1.47416	26.663	18.42
229	27	Female	1.50125	27.0835	18.3721
230	27	Female	1.52801	26.7634	17.8274
231	27	Female	1.55492	26.9083	17.61
232	27	Female	1.58291	27.9942	18.0036
233	27	Female	1.61129	28.3744	17.9254
234	27	Female	1.64009	28.8019	17.8751
235	27	Female	1.66815	28.0579	17.1075
236	27	Female	1.69588	27.7382	16.6282
237	27	Female	1.72461	28.7261	16.9387
238	27	Female	1.75324	28.631	16.6015
239	27	Female	1.78229	29.0516	16.5702
240	27	Female	1.81194	29.6495	16.6356
241	27	Female	1.84174	29.7948	16.4436
242	27	Female	1.8716	29.8627	16.2144
243	27	Female	1.90047	28.8713	15.426
244	27	Female	1.92971	29.2368	15.384
245	27	Female	1.95905	29.3435	15.2062
246	27	Female	1.98843	29.376	14.995
247	27	Female	2.01719	28.758	14.4627
248	27	Female	2.04595	28.7621	14.2585
249	27	Female	2.07569	29.7415	14.5368
250	27	Female	2.10544	29.7505	14.3328
251	27	Female	2.13439	28.9504	13.7503
252	27	Female	2.16222	27.8257	13.0368
253	27	Female	2.18955	27.3312	12.6404
254	27	Female	2.21831	28.7634	13.1367
255	27	Female	2.2482	29.8934	13.4757
256	27	Female	2.27722	29.0109	12.904
257	27	Female	2.30741	30.1948	13.2595
258	27	Female	2.33775	30.34	13.149
259	27	Female	2.36845	30.6961	13.1306
260	27	Female	2.39837	29.9279	12.6361
261	27	Female	2.42795	29.578	12.3325
262	27	Female	2.45822	30.2654	12.4654
263	27	Female	2.48855	30.3292	12.3379
264	27	Female	2.51848	29.9319	12.0279
265	27	Female	2.54884	30.3597	12.0548
266	27	Female	2.57987	31.0312	12.1746
267	27	Female	2.61014	30.2703	11.7333
268	27	Female	2.64106	30.9198	11.846
269	27	Female	2.67178	30.7215	11.6323
270	27	Female	2.70213	30.3531	11.3606
271	27	Female	2.73175	29.6131	10.9591
272	27	Female	2.76198	30.2315	11.0667
273	27	Female	2.79299	31.0077	11.2266
274	27	Female	2.82378	30.7934	11.0253
275	27	Female	2.85551	31.7286	11.2362
276	27	Female	2.88744	31.9344	11.1834
277	27	Female	2.91815	30.7081	10.635
278	27	Female	2.94722	29.0701	9.96183
279	27	Female	2.97638	29.1568	9.89298
280	27	Female	3.0061	29.7215	9.9858
281	27	Female	3.03587	29.7654	9.90167
282	27	Female	3.0671	31.2341	10.2884
283	27	Female	3.09887	31.7747	10.3599
284	27	Female	3.13016	31.2903	10.0973
285	27	Female	3.16106	30.9004	9.87182
286	27	Female	3.19326	32.1938	10.1845
287	27	Female	3.22614	32.88	10.2967
288	27	Female	3.25699	30.8529	9.5634
289	27	Female	3.2864	29.4111	9.03015
290	27	Female	3.3175	31.0994	9.46306
291	27	Female	3.35047	32.9643	9.93647
292	27	Female	3.38261	32.1396	9.59257
293	27	Female	3.41338	30.7785	9.09905
294	27	Female	3.44401	30.6275	8.97275
295	27	Female	3.47453	30.5169	8.86086
296	27	Female	3.50482	30.2964	8.71957
297	27	Female	3.53553	30.7034	8.76031
298	27	Female	3.56641	30.8782	8.7337
299	27	Female	3.5961	29.6952	8.32636
300	27	Female	3.62373	27.6274	7.68259
301	27	Female	3.65015	26.423	7.29167
302	27	Female	3.67822	28.0672	7.68932
303	27	Female	3.70966	31.4439	8.54868
304	27	Female	3.74122	31.5566	8.50661
305	27	Female	3.7721	30.8778	8.2534
306	27	Female	3.80239	30.2892	8.02981
307	27	Female	3.83056	28.1699	7.40847
308	27	Female	3.85611	25.5501	6.67007
189	27	Male	0.964576
190	27	Male	0.95357	-11.0059	-11.4101
191	27	Male	0.928015	-25.5553	-26.7996
192	27	Male	0.902286	-25.7283	-27.7241
193	27	Male	0.89063	-11.6559	-12.9182
194	27	Male	0.893759	3.12834	3.5125
195	27	Male	0.9057	11.941	13.3605
196	27	Male	0.921472	15.7723	17.4145
197	27	Male	0.939129	17.6572	19.1619
198	27	Male	0.957386	18.2567	19.4401
199	27	Male	0.973987	16.6006	17.3396
200	27	Male	0.98934	15.3538	15.7639
201	27	Male	1.00491	15.5699	15.7377
202	27	Male	1.02076	15.8519	15.7745
203	27	Male	1.03583	15.0701	14.7636
204	27	Male	1.05014	14.3042	13.8094
205	27	Male	1.06513	14.9924	14.2767
206	27	Male	1.08095	15.8191	14.8518
207	27	Male	1.0968	15.8561	14.6687
208	27	Male	1.11337	16.5646	15.1026
209	27	Male	1.13071	17.3389	15.5734
210	27	Male	1.14924	18.5339	16.3914
211	27	Male	1.168	18.7596	16.3234
212	27	Male	1.18688	18.8749	16.16
213	27	Male	1.20638	19.5087	16.437
214	27	Male	1.2272	20.8116	17.2512
215	27	Male	1.24908	21.8841	17.8326
216	27	Male	1.27048	21.4	17.1326
217	27	Male	1.29261	22.1276	17.4167
218	27	Male	1.31585	23.2396	17.9788
219	27	Male	1.33908	23.2285	17.6529
220	27	Male	1.36325	24.1765	18.0546
221	27	Male	1.38779	24.5334	17.9962
222	27	Male	1.41253	24.7427	17.8289
223	27	Male	1.43818	25.6522	18.1605
224	27	Male	1.46471	26.5285	18.4458
225	27	Male	1.49118	26.4712	18.0727
226	27	Male	1.51785	26.6742	17.8879
227	27	Male	1.54603	28.1751	18.5624
228	27	Male	1.57421	28.1819	18.2286
229	27	Male	1.6035	29.2911	18.6068
230	27	Male	1.63256	29.0529	18.1184
231	27	Male	1.66063	28.0732	17.1959
232	27	Male	1.68993	29.3041	17.6464
233	27	Male	1.72035	30.4143	17.9973
234	27	Male	1.75053	30.1795	17.5427
235	27	Male	1.78083	30.3025	17.3105
236	27	Male	1.81084	30.0107	16.8521
237	27	Male	1.84065	29.8121	16.4631
238	27	Male	1.87037	29.7217	16.1474
239	27	Male	1.90133	30.9603	16.553
240	27	Male	1.93172	30.3864	15.9816
241	27	Male	1.96196	30.2346	15.6516
242	27	Male	1.99288	30.9213	15.7604
243	27	Male	2.02452	31.6479	15.8805
244	27	Male	2.05555	31.0285	15.3263
245	27	Male	2.08644	30.886	15.0257
246	27	Male	2.11705	30.6106	14.6712
247	27	Male	2.14802	30.9726	14.6301
248	27	Male	2.17933	31.3056	14.5741
249	27	Male	2.21041	31.0828	14.2626
250	27	Male	2.24098	30.5713	13.8306
251	27	Male	2.27127	30.2898	13.5163
252	27	Male	2.30159	30.3154	13.3473
253	27	Male	2.33129	29.7009	12.9045
254	27	Male	2.36126	29.9698	12.8555
255	27	Male	2.39199	30.7319	13.015
256	27	Male	2.42282	30.8331	12.8901
257	27	Male	2.45413	31.3063	12.9214
258	27	Male	2.48598	31.8477	12.9772
259	27	Male	2.51824	32.263	12.978
260	27	Male	2.5507	32.4572	12.8888
261	27	Male	2.58284	32.1422	12.6013
262	27	Male	2.61483	31.9955	12.3877
263	27	Male	2.64767	32.8307	12.5555
264	27	Male	2.68032	32.6531	12.3328
265	27	Male	2.71114	30.8202	11.4987
266	27	Male	2.74317	32.0338	11.8156
267	27	Male	2.77564	32.4711	11.837
268	27	Male	2.80656	30.914	11.1376
269	27	Male	2.83822	31.667	11.2832
270	27	Male	2.87124	33.0115	11.631
271	27	Male	2.90315	31.9131	11.1148
272	27	Male	2.93495	31.801	10.954
273	27	Male	2.96646	31.5096	10.736
274	27	Male	2.99797	31.5118	10.6227
275	27	Male	3.03058	32.6068	10.8763
276	27	Male	3.06349	32.9092	10.859
277	27	Male	3.09562	32.1341	10.4894
278	27	Male	3.12743	31.8125	10.2766
279	27	Male	3.15875	31.3187	10.0142
280	27	Male	3.18963	30.874	9.77412
281	27	Male	3.22125	31.6254	9.91509
282	27	Male	3.25352	32.2636	10.0159
283	27	Male	3.28637	32.8524	10.0975
284	27	Male	3.31995	33.5772	10.2171
285	27	Male	3.3522	32.2546	9.71539
286	27	Male	3.38401	31.8099	9.48926
287	27	Male	3.41589	31.8833	9.42176
288	27	Male	3.44725	31.3574	9.17986
289	27	Male	3.47786	30.6137	8.88061
290	27	Male	3.51017	32.3008	9.28755
291	27	Male	3.54456	34.3931	9.79813
292	27	Male	3.57841	33.8516	9.55031
293	27	Male	3.60961	31.2049	8.72032
294	27	Male	3.63985	30.2387	8.37726
295	27	Male	3.67011	30.2524	8.31143
296	27	Male	3.70118	31.0718	8.4662
297	27	Male	3.73162	30.4378	8.22382
298	27	Male	3.76261	30.9915	8.30512
299	27	Male	3.79428	31.6752	8.41842
300	27	Male	3.82698	32.7004	8.61833
301	27	Male	3.86031	33.3224	8.70724
302	27	Male	3.89366	33.352	8.63973
303	27	Male	3.92649	32.8374	8.43357
304	27	Male	3.95838	31.8877	8.12116
305	27	Male	3.98919	30.8106	7.78363
306	27	Male	4.01974	30.5486	7.65783
307	27	Male	4.05087	31.124	7.74278
308	27	Male	4.08269	31.82	7.85511
196	28	Female	1.02186
197	28	Female	1.01065	-11.2094	-10.9696
198	28	Female	0.979681	-30.9678	-30.6415
199	28	Female	0.952199	-27.4828	-28.0528
200	28	Female	0.941408	-10.7904	-11.3321
201	28	Female	0.946117	4.70905	5.00213
202	28	Female	0.95866	12.5433	13.2576
203	28	Female	0.975475	16.815	17.5401
204	28	Female	0.993654	18.1788	18.6359
205	28	Female	1.01156	17.9088	18.0232
206	28	Female	1.02836	16.7957	16.6037
207	28	Female	1.04532	16.9598	16.4921
208	28	Female	1.06144	16.1172	15.4185
209	28	Female	1.07691	15.4734	14.5778
210	28	Female	1.09148	14.5709	13.5303
211	28	Female	1.10728	15.7966	14.4726
212	28	Female	1.12369	16.4133	14.8231
213	28	Female	1.14026	16.5651	14.7417
214	28	Female	1.15791	17.6558	15.4841
215	28	Female	1.17659	18.6824	16.1345
216	28	Female	1.19645	19.8596	16.8789
217	28	Female	1.21732	20.8709	17.444
218	28	Female	1.23854	21.219	17.4309
219	28	Female	1.26052	21.9752	17.7428
220	28	Female	1.28334	22.8208	18.1043
221	28	Female	1.3068	23.459	18.2797
222	28	Female	1.33043	23.6321	18.084
223	28	Female	1.3556	25.1747	18.9222
224	28	Female	1.38085	25.2407	18.6195
225	28	Female	1.40609	25.2493	18.2854
226	28	Female	1.43238	26.2842	18.693
227	28	Female	1.4588	26.4218	18.4461
228	28	Female	1.48568	26.8746	18.4224
229	28	Female	1.51302	27.3489	18.4084
230	28	Female	1.54097	27.9499	18.4729
231	28	Female	1.5692	28.2238	18.3156
232	28	Female	1.59797	28.7711	18.3349
233	28	Female	1.62671	28.7419	17.9865
234	28	Female	1.65611	29.4017	18.0743
235	28	Female	1.68635	30.2356	18.2569
236	28	Female	1.71592	29.5679	17.5337
237	28	Female	1.74519	29.2759	17.0614
238	28	Female	1.77472	29.5328	16.9224
239	28	Female	1.8047	29.9708	16.8876
240	28	Female	1.83522	30.5264	16.915
241	28	Female	1.8654	30.1794	16.4446
242	28	Female	1.89586	30.4599	16.3289
243	28	Female	1.92588	30.0169	15.8329
244	28	Female	1.95594	30.0611	15.609
245	28	Female	1.98487	28.9274	14.7895
246	28	Female	2.01404	29.1753	14.6989
247	28	Female	2.04378	29.741	14.7668
248	28	Female	2.07364	29.8573	14.6088
249	28	Female	2.10314	29.4963	14.2244
250	28	Female	2.132	28.8672	13.7258
251	28	Female	2.16113	29.1287	13.6626
252	28	Female	2.1915	30.3724	14.0539
253	28	Female	2.22128	29.7751	13.5866
254	28	Female	2.251	29.7175	13.3786
255	28	Female	2.28039	29.3907	13.0568
256	28	Female	2.31067	30.2835	13.28
257	28	Female	2.34145	30.7787	13.3202
258	28	Female	2.3701	28.6516	12.2367
259	28	Female	2.39803	27.9245	11.782
260	28	Female	2.42622	28.1886	11.7549
261	28	Female	2.45566	29.4407	12.1344
262	28	Female	2.48572	30.0615	12.2417
263	28	Female	2.51693	31.2133	12.5571
264	28	Female	2.54737	30.4401	12.0942
265	28	Female	2.57821	30.8424	12.1075
266	28	Female	2.6095	31.2916	12.1369
267	28	Female	2.64061	31.1028	11.919
268	28	Female	2.67113	30.525	11.5598
269	28	Female	2.7014	30.2631	11.3297
270	28	Female	2.7313	29.9028	11.0694
271	28	Female	2.76039	29.0934	10.6518
272	28	Female	2.79039	30.0013	10.8685
273	28	Female	2.82137	30.9722	11.0996
274	28	Female	2.85299	31.6296	11.2107
275	28	Female	2.88439	31.3986	11.0055
276	28	Female	2.91412	29.7221	10.3045
277	28	Female	2.94285	28.7303	9.85901
278	28	Female	2.97239	29.5439	10.0392
279	28	Female	3.00208	29.6862	9.98732
280	28	Female	3.03088	28.807	9.59569
281	28	Female	3.06054	29.6547	9.78419
282	28	Female	3.09103	30.4886	9.96185
283	28	Female	3.12027	29.2427	9.46051
284	28	Female	3.15076	30.4929	9.77253
285	28	Female	3.1834	32.6352	10.3579
286	28	Female	3.21517	31.7744	9.98128
287	28	Female	3.24489	29.7217	9.24421
288	28	Female	3.27465	29.7558	9.17003
289	28	Female	3.30451	29.8574	9.11774
290	28	Female	3.33435	29.8474	9.03233
291	28	Female	3.36495	30.5951	9.17571
292	28	Female	3.39486	29.914	8.88988
293	28	Female	3.42561	30.7428	9.05569
294	28	Female	3.45802	32.4113	9.46149
295	28	Female	3.48924	31.2264	9.03014
296	28	Female	3.51825	29.0041	8.31242
297	28	Female	3.54507	26.8244	7.62436
298	28	Female	3.57037	25.2976	7.13598
299	28	Female	3.59763	27.2645	7.63633
300	28	Female	3.6277	30.0701	8.35831
301	28	Female	3.65984	32.1313	8.8572
302	28	Female	3.69097	31.1317	8.50632
303	28	Female	3.7182	27.2302	7.37751
304	28	Female	3.74352	25.3251	6.81112
305	28	Female	3.769	25.4771	6.80565
306	28	Female	3.7968	27.8041	7.37705
307	28	Female	3.82691	30.1086	7.92998
308	28	Female	3.858	31.0913	8.12439
196	28	Male	1.08815
197	28	Male	1.07659	-11.5527	-10.6169
198	28	Male	1.04549	-31.1043	-28.8914
199	28	Male	1.01677	-28.7224	-27.4727
200	28	Male	1.00595	-10.8181	-10.6397
201	28	Male	1.01096	5.00761	4.978
202	28	Male	1.02361	12.6536	12.5164
203	28	Male	1.04089	17.2798	16.8813
204	28	Male	1.05946	18.5697	17.8402
205	28	Male	1.07816	18.7032	17.6535
206	28	Male	1.09633	18.1659	16.849
207	28	Male	1.11372	17.3895	15.8616
208	28	Male	1.13109	17.3708	15.5971
209	28	Male	1.14891	17.8261	15.7601
210	28	Male	1.16617	17.2582	15.0213
211	28	Male	1.18358	17.4107	14.9298
212	28	Male	1.20105	17.4687	14.7591
213	28	Male	1.21947	18.4224	15.3385
214	28	Male	1.23892	19.4464	15.9466
215	28	Male	1.25845	19.5271	15.7614
216	28	Male	1.27924	20.7907	16.5209
217	28	Male	1.30099	21.7546	17.0059
218	28	Male	1.3232	22.2112	17.0725
219	28	Male	1.3463	23.0984	17.4564
220	28	Male	1.36978	23.4818	17.4417
221	28	Male	1.3943	24.5203	17.9008
222	28	Male	1.4196	25.2926	18.1399
223	28	Male	1.44559	25.9957	18.312
224	28	Male	1.47244	26.8496	18.5734
225	28	Male	1.49945	27.0036	18.3393
226	28	Male	1.5275	28.0572	18.7117
227	28	Male	1.55526	27.755	18.1702
228	28	Male	1.58368	28.4174	18.2718
229	28	Male	1.61271	29.0354	18.3342
230	28	Male	1.64258	29.8661	18.5192
231	28	Male	1.67292	30.3458	18.4745
232	28	Male	1.70286	29.9399	17.8967
233	28	Male	1.73307	30.2051	17.7378
234	28	Male	1.76367	30.5994	17.6562
235	28	Male	1.79466	30.9914	17.5721
236	28	Male	1.82629	31.6271	17.6229
237	28	Male	1.85787	31.5873	17.2959
238	28	Male	1.89002	32.1491	17.3042
239	28	Male	1.92121	31.1918	16.5034
240	28	Male	1.95356	32.3427	16.8345
241	28	Male	1.98547	31.9172	16.338
242	28	Male	2.01693	31.4591	15.8446
243	28	Male	2.04825	31.3208	15.5289
244	28	Male	2.08034	32.0862	15.6652
245	28	Male	2.11151	31.169	14.9826
246	28	Male	2.14232	30.8111	14.592
247	28	Male	2.17421	31.8889	14.8852
248	28	Male	2.20567	31.4593	14.4693
249	28	Male	2.23646	30.7926	13.9607
250	28	Male	2.26779	31.3319	14.0096
251	28	Male	2.29872	30.9298	13.6387
252	28	Male	2.32953	30.8056	13.4012
253	28	Male	2.35973	30.1999	12.964
254	28	Male	2.3906	30.8731	13.0833
255	28	Male	2.42245	31.8506	13.3232
256	28	Male	2.45389	31.4405	12.9788
257	28	Male	2.48592	32.0303	13.0529
258	28	Male	2.51696	31.0371	12.4852
259	28	Male	2.54711	30.1484	11.9781
260	28	Male	2.57751	30.4059	11.9374
261	28	Male	2.60789	30.3779	11.7857
262	28	Male	2.63804	30.1524	11.562
263	28	Male	2.66999	31.942	12.1082
264	28	Male	2.70118	31.1944	11.6834
265	28	Male	2.73332	32.1409	11.8988
266	28	Male	2.76613	32.8091	12.0034
267	28	Male	2.79763	31.5011	11.3881
268	28	Male	2.82884	31.2035	11.1535
269	28	Male	2.8603	31.4655	11.1231
270	28	Male	2.89387	33.5726	11.7374
271	28	Male	2.92703	33.1526	11.4561
272	28	Male	2.95859	31.5656	10.7842
273	28	Male	2.99061	32.0178	10.822
274	28	Male	3.02257	31.9559	10.6854
275	28	Male	3.05423	31.667	10.4769
276	28	Male	3.0863	32.0672	10.4993
277	28	Male	3.11883	32.5315	10.5406
278	28	Male	3.15165	32.8188	10.5228
279	28	Male	3.18525	33.6039	10.6623
280	28	Male	3.21958	34.3215	10.7751
281	28	Male	3.25236	32.7869	10.1836
282	28	Male	3.28348	31.1211	9.56876
283	28	Male	3.31458	31.1009	9.47192
284	28	Male	3.34633	31.7455	9.57753
285	28	Male	3.3797	33.3712	9.97249
286	28	Male	3.41211	32.41	9.58962
287	28	Male	3.44465	32.5369	9.53571
288	28	Male	3.47792	33.2723	9.65912
289	28	Male	3.51238	34.4616	9.90869
290	28	Male	3.54548	33.0935	9.42196
291	28	Male	3.57709	31.6149	8.91697
292	28	Male	3.6087	31.613	8.83764
293	28	Male	3.64025	31.5419	8.74051
294	28	Male	3.6704	30.1576	8.28449
295	28	Male	3.70102	30.6164	8.34143
296	28	Male	3.73359	32.5742	8.8014
297	28	Male	3.76658	32.9863	8.835
298	28	Male	3.79782	31.241	8.29427
299	28	Male	3.82981	31.9882	8.42278
300	28	Male	3.86167	31.8581	8.31846
301	28	Male	3.89289	31.2211	8.08488
302	28	Male	3.92461	31.7223	8.14877
303	28	Male	3.95857	33.9614	8.65344
304	28	Male	3.99224	33.6642	8.50412
305	28	Male	4.02376	31.5268	7.89703
306	28	Male	4.05425	30.4868	7.5767
307	28	Male	4.08467	30.4221	7.50376
308	28	Male	4.11598	31.3035	7.66365
203	29	Female	1.16006
204	29	Female	1.14763	-12.4323	-10.7169
205	29	Female	1.11007	-37.5565	-32.7254
206	29	Female	1.08034	-29.7251	-26.7777
207	29	Female	1.07011	-10.2377	-9.47634
208	29	Female	1.07595	5.84321	5.4604
209	29	Female	1.0898	13.8549	12.8769
210	29	Female	1.10818	18.3799	16.8653
211	29	Female	1.12782	19.6308	17.7144
212	29	Female	1.14678	18.9689	16.8191
213	29	Female	1.16537	18.5828	16.2042
214	29	Female	1.18375	18.3839	15.7752
215	29	Female	1.2017	17.9456	15.1599
216	29	Female	1.21963	17.9348	14.9245
217	29	Female	1.23844	18.8074	15.4206
218	29	Female	1.25825	19.8069	15.9934
219	29	Female	1.27756	19.3098	15.3466
220	29	Female	1.29791	20.3594	15.9363
221	29	Female	1.31947	21.5588	16.6104
222	29	Female	1.34248	23.0014	17.4322
223	29	Female	1.36613	23.6597	17.6239
224	29	Female	1.39069	24.5574	17.9758
225	29	Female	1.41633	25.64	18.4369
226	29	Female	1.44245	26.1218	18.4433
227	29	Female	1.46889	26.4368	18.3276
228	29	Female	1.49603	27.1436	18.479
229	29	Female	1.52383	27.7971	18.5805
230	29	Female	1.55222	28.3854	18.6277
231	29	Female	1.58098	28.7587	18.5275
232	29	Female	1.61019	29.2192	18.4818
233	29	Female	1.63941	29.2172	18.1451
234	29	Female	1.66923	29.819	18.1888
235	29	Female	1.70007	30.8415	18.4765
236	29	Female	1.73068	30.6091	18.0046
237	29	Female	1.76091	30.2266	17.4651
238	29	Female	1.7915	30.5912	17.3724
239	29	Female	1.82224	30.745	17.1616
240	29	Female	1.85342	31.1775	17.1094
241	29	Female	1.88327	29.8481	16.1043
242	29	Female	1.91376	30.4861	16.1879
243	29	Female	1.9448	31.0473	16.2232
244	29	Female	1.97609	31.2847	16.0863
245	29	Female	2.00592	29.8323	15.0967
246	29	Female	2.03565	29.7253	14.8188
247	29	Female	2.0656	29.9524	14.714
248	29	Female	2.09562	30.0253	14.5359
249	29	Female	2.12617	30.542	14.5742
250	29	Female	2.1573	31.1373	14.6448
251	29	Female	2.18681	29.5111	13.6796
252	29	Female	2.21671	29.9002	13.673
253	29	Female	2.2467	29.9891	13.5286
254	29	Female	2.27684	30.1407	13.4155
255	29	Female	2.30737	30.5224	13.4056
256	29	Female	2.33798	30.6174	13.2694
257	29	Female	2.36815	30.1665	12.9028
258	29	Female	2.39815	30.0003	12.6682
259	29	Female	2.4281	29.9451	12.4867
260	29	Female	2.45806	29.9607	12.3392
261	29	Female	2.48771	29.6549	12.0644
262	29	Female	2.5175	29.7904	11.975
263	29	Female	2.54796	30.4577	12.0984
264	29	Female	2.57786	29.9038	11.7364
265	29	Female	2.60763	29.7717	11.549
266	29	Female	2.63727	29.6373	11.3656
267	29	Female	2.66518	27.9031	10.5803
268	29	Female	2.69323	28.0536	10.526
269	29	Female	2.72319	29.9649	11.126
270	29	Female	2.75262	29.4224	10.8044
271	29	Female	2.78289	30.2758	10.9989
272	29	Female	2.81318	30.2863	10.883
273	29	Female	2.8463	33.1233	11.7743
274	29	Female	2.87658	30.2771	10.6373
275	29	Female	2.90602	29.4374	10.2335
276	29	Female	2.93635	30.3346	10.4385
277	29	Female	2.96704	30.6921	10.4524
278	29	Female	2.99804	30.9983	10.4475
279	29	Female	3.02668	28.6391	9.55262
280	29	Female	3.05608	29.4028	9.71453
281	29	Female	3.08363	27.5501	9.01485
282	29	Female	3.11101	27.382	8.87979
283	29	Female	3.14225	31.2307	10.0387
284	29	Female	3.17379	31.5478	10.0399
285	29	Female	3.20461	30.8167	9.70975
286	29	Female	3.23387	29.256	9.12934
287	29	Female	3.26358	29.7095	9.18698
288	29	Female	3.29171	28.1364	8.62134
289	29	Female	3.32034	28.6235	8.69563
290	29	Female	3.34983	29.4901	8.88167
291	29	Female	3.38073	30.9089	9.22703
292	29	Female	3.41164	30.902	9.14062
293	29	Female	3.44268	31.0435	9.09929
294	29	Female	3.47078	28.1042	8.16346
295	29	Female	3.49758	26.7979	7.72098
296	29	Female	3.52508	27.4992	7.86235
297	29	Female	3.55359	28.5088	8.08743
298	29	Female	3.58226	28.6701	8.06793
299	29	Female	3.61206	29.8041	8.31991
300	29	Female	3.64453	32.4661	8.98824
301	29	Female	3.6735	28.9728	7.94967
302	29	Female	3.69913	25.627	6.97619
303	29	Female	3.72409	24.9567	6.74664
304	29	Female	3.74986	25.7744	6.92101
305	29	Female	3.77748	27.6183	7.36515
306	29	Female	3.80519	27.7076	7.33493
307	29	Female	3.83441	29.2191	7.67876
308	29	Female	3.86415	29.7484	7.75827
203	29	Male	1.23458
204	29	Male	1.22336	-11.2212	-9.08905
205	29	Male	1.18529	-38.0713	-31.1203
206	29	Male	1.15396	-31.3295	-26.4319
207	29	Male	1.14362	-10.3381	-8.9588
208	29	Male	1.14991	6.28475	5.49548
209	29	Male	1.16465	14.7454	12.8231
210	29	Male	1.18389	19.2377	16.518
211	29	Male	1.20472	20.8349	17.5987
212	29	Male	1.22535	20.6287	17.1231
213	29	Male	1.24463	19.2784	15.7329
214	29	Male	1.26404	19.4069	15.5925
215	29	Male	1.28277	18.732	14.8192
216	29	Male	1.30239	19.6244	15.2985
217	29	Male	1.32186	19.4637	14.9446
218	29	Male	1.34149	19.6357	14.8546
219	29	Male	1.36235	20.8597	15.5496
220	29	Male	1.38444	22.0848	16.2108
221	29	Male	1.40739	22.9482	16.5758
222	29	Male	1.43146	24.0688	17.1017
223	29	Male	1.45666	25.2045	17.6076
224	29	Male	1.48351	26.852	18.4339
225	29	Male	1.51109	27.5746	18.5874
226	29	Male	1.53892	27.8378	18.4224
227	29	Male	1.56735	28.4234	18.4696
228	29	Male	1.59664	29.2931	18.6896
229	29	Male	1.62572	29.0795	18.2129
230	29	Male	1.65585	30.1273	18.5317
231	29	Male	1.6857	29.8549	18.03
232	29	Male	1.7169	31.1943	18.5053
233	29	Male	1.74822	31.3214	18.243
234	29	Male	1.77942	31.2054	17.8498
235	29	Male	1.81169	32.2653	18.1325
236	29	Male	1.84418	32.4953	17.9365
237	29	Male	1.87609	31.9045	17.3
238	29	Male	1.90873	32.6447	17.4004
239	29	Male	1.94132	32.5849	17.0715
240	29	Male	1.97456	33.241	17.1229
241	29	Male	2.00637	31.8138	16.1118
242	29	Male	2.03781	31.4371	15.6686
243	29	Male	2.07081	33.0012	16.1945
244	29	Male	2.10327	32.456	15.6731
245	29	Male	2.13541	32.1406	15.2813
246	29	Male	2.167	31.5951	14.7958
247	29	Male	2.1996	32.6008	15.0442
248	29	Male	2.23094	31.3402	14.2481
249	29	Male	2.26312	32.1718	14.4207
250	29	Male	2.29335	30.2341	13.3595
251	29	Male	2.32466	31.3062	13.6509
252	29	Male	2.35643	31.772	13.6674
253	29	Male	2.38817	31.7375	13.4685
254	29	Male	2.41947	31.3074	13.1094
255	29	Male	2.45038	30.9111	12.776
256	29	Male	2.48331	32.9225	13.4357
257	29	Male	2.51609	32.7806	13.2004
258	29	Male	2.54761	31.521	12.5278
259	29	Male	2.57855	30.9415	12.1453
260	29	Male	2.61049	31.9424	12.3878
261	29	Male	2.64299	32.4996	12.4496
262	29	Male	2.67538	32.3921	12.2558
263	29	Male	2.70799	32.6017	12.1858
264	29	Male	2.73948	31.492	11.6293
265	29	Male	2.77084	31.3643	11.449
266	29	Male	2.80173	30.8881	11.1476
267	29	Male	2.83211	30.3767	10.8421
268	29	Male	2.86152	29.417	10.387
269	29	Male	2.89299	31.4712	10.9981
270	29	Male	2.9271	34.1082	11.7899
271	29	Male	2.96134	34.2413	11.698
272	29	Male	2.99531	33.9654	11.4696
273	29	Male	3.02901	33.7012	11.2513
274	29	Male	3.06275	33.7375	11.1381
275	29	Male	3.09238	29.6291	9.67403
276	29	Male	3.12269	30.3136	9.80268
277	29	Male	3.15512	32.4286	10.3848
278	29	Male	3.18718	32.0627	10.1621
279	29	Male	3.2206	33.417	10.4848
280	29	Male	3.25358	32.9782	10.2398
281	29	Male	3.28471	31.1324	9.56868
282	29	Male	3.31631	31.5958	9.61905
283	29	Male	3.34988	33.5727	10.1235
284	29	Male	3.38422	34.3404	10.2512
285	29	Male	3.41795	33.7343	9.96812
286	29	Male	3.45062	32.6661	9.5572
287	29	Male	3.48208	31.4611	9.11753
288	29	Male	3.51444	32.3602	9.29335
289	29	Male	3.54743	32.9942	9.38818
290	29	Male	3.57847	31.0351	8.74859
291	29	Male	3.60878	30.3119	8.47062
292	29	Male	3.6404	31.6213	8.76233
293	29	Male	3.67265	32.249	8.85865
294	29	Male	3.70295	30.2999	8.25014
295	29	Male	3.73372	30.763	8.30769
296	29	Male	3.7653	31.5807	8.45826
297	29	Male	3.79631	31.0172	8.23765
298	29	Male	3.82908	32.7624	8.63005
299	29	Male	3.86364	34.5663	9.02731
300	29	Male	3.89822	34.5788	8.9498
301	29	Male	3.93108	32.8565	8.4286
302	29	Male	3.96293	31.8516	8.10252
303	29	Male	3.99505	32.1221	8.10565
304	29	Male	4.02677	31.7156	7.93872
305	29	Male	4.05572	28.9586	7.19152
306	29	Male	4.08194	26.2148	6.46365
307	29	Male	4.10779	25.8481	6.33231
308	29	Male	4.13525	27.4631	6.68561
210	30	Female	1.31494
211	30	Female	1.30214	-12.8012	-9.73517
212	30	Female	1.25727	-44.8674	-34.4567
213	30	Female	1.22659	-30.6807	-24.4026
214	30	Female	1.21759	-9.00268	-7.33959
215	30	Female	1.22439	6.80729	5.5908
216	30	Female	1.23865	14.2562	11.6434
217	30	Female	1.25789	19.2419	15.5345
218	30	Female	1.27985	21.9541	17.4531
219	30	Female	1.30032	20.476	15.9988
220	30	Female	1.32091	20.5874	15.8326
221	30	Female	1.34134	20.4269	15.4643
222	30	Female	1.36145	20.1118	14.9938
223	30	Female	1.38246	21.0142	15.4351
224	30	Female	1.40451	22.0444	15.9457
225	30	Female	1.42765	23.1377	16.4739
226	30	Female	1.45039	22.7416	15.9295
227	30	Female	1.47495	24.5663	16.9377
228	30	Female	1.50061	25.6559	17.3943
229	30	Female	1.52741	26.7963	17.857
230	30	Female	1.55482	27.4096	17.9452
231	30	Female	1.58366	28.8464	18.5529
232	30	Female	1.61249	28.8291	18.2041
233	30	Female	1.64286	30.365	18.8311
234	30	Female	1.67268	29.8222	18.1526
235	30	Female	1.70288	30.1983	18.0539
236	30	Female	1.73398	31.1065	18.2671
237	30	Female	1.7647	30.7154	17.7138
238	30	Female	1.79599	31.2968	17.735
239	30	Female	1.8269	30.9035	17.2069
240	30	Female	1.85785	30.9493	16.9409
241	30	Female	1.88933	31.4817	16.9453
242	30	Female	1.92058	31.25	16.5403
243	30	Female	1.95197	31.3941	16.3461
244	30	Female	1.98253	30.5595	15.6557
245	30	Female	2.01398	31.4461	15.8616
246	30	Female	2.0453	31.3193	15.5509
247	30	Female	2.07578	30.484	14.9044
248	30	Female	2.1058	30.0204	14.4622
249	30	Female	2.13593	30.13	14.3081
250	30	Female	2.16722	31.2836	14.6463
251	30	Female	2.19724	30.0232	13.8534
252	30	Female	2.22743	30.1935	13.7416
253	30	Female	2.25733	29.8955	13.4215
254	30	Female	2.28713	29.801	13.2019
255	30	Female	2.3162	29.0685	12.7096
256	30	Female	2.34737	31.1696	13.4572
257	30	Female	2.3776	30.2334	12.8797
258	30	Female	2.40761	30.0122	12.6229
259	30	Female	2.43899	31.3755	13.0318
260	30	Female	2.46859	29.6012	12.1367
261	30	Female	2.49931	30.7156	12.4426
262	30	Female	2.5291	29.7968	11.922
263	30	Female	2.55924	30.1327	11.9144
264	30	Female	2.58941	30.1781	11.7919
265	30	Female	2.6195	30.0839	11.618
266	30	Female	2.64967	30.1728	11.5185
267	30	Female	2.67969	30.0218	11.3304
268	30	Female	2.71024	30.5501	11.4006
269	30	Female	2.73868	28.443	10.4946
270	30	Female	2.76828	29.5976	10.8072
271	30	Female	2.79924	30.9593	11.1836
272	30	Female	2.82799	28.7502	10.2707
273	30	Female	2.85616	28.1693	9.96087
274	30	Female	2.88388	27.7181	9.70465
275	30	Female	2.91215	28.2713	9.80321
276	30	Female	2.94188	29.7273	10.208
277	30	Female	2.97239	30.5134	10.3721
278	30	Female	3.00401	31.6222	10.6386
279	30	Female	3.03403	30.021	9.99363
280	30	Female	3.0612	27.1615	8.95226
281	30	Female	3.08802	26.8216	8.7618
282	30	Female	3.11799	29.9698	9.7052
283	30	Female	3.14933	31.3431	10.0524
284	30	Female	3.17948	30.1471	9.57255
285	30	Female	3.20862	29.144	9.16627
286	30	Female	3.2357	27.0775	8.43898
287	30	Female	3.26159	25.895	8.0029
288	30	Female	3.28953	27.9337	8.56443
289	30	Female	3.31917	29.6472	9.01261
290	30	Female	3.35144	32.2602	9.71934
291	30	Female	3.38207	30.6339	9.14054
292	30	Female	3.41166	29.596	8.75085
293	30	Female	3.44063	28.9611	8.48885
294	30	Female	3.47139	30.7688	8.94279
295	30	Female	3.50085	29.453	8.4845
296	30	Female	3.52911	28.2664	8.07417
297	30	Female	3.55856	29.4436	8.34306
298	30	Female	3.58656	27.9984	7.86789
299	30	Female	3.61382	27.2628	7.60138
300	30	Female	3.64219	28.375	7.85179
301	30	Female	3.66983	27.6357	7.58765
302	30	Female	3.69418	24.3542	6.63634
303	30	Female	3.7189	24.7168	6.69072
304	30	Female	3.74559	26.6904	7.17696
305	30	Female	3.77513	29.5431	7.88744
306	30	Female	3.80753	32.3944	8.58099
307	30	Female	3.83954	32.0066	8.40613
308	30	Female	3.86796	28.422	7.40247
210	30	Male	1.38386
211	30	Male	1.37198	-11.8842	-8.58769
212	30	Male	1.32982	-42.1563	-30.7267
213	30	Male	1.29694	-32.8745	-24.721
214	30	Male	1.28857	-8.37348	-6.45631
215	30	Male	1.29637	7.79567	6.04986
216	30	Male	1.31213	15.7616	12.1583
217	30	Male	1.33215	20.0251	15.2616
218	30	Male	1.35314	20.9859	15.7534
219	30	Male	1.37378	20.6376	15.2517
220	30	Male	1.39375	19.968	14.5351
221	30	Male	1.41463	20.8813	14.9821
222	30	Male	1.43592	21.2935	15.0524
223	30	Male	1.45828	22.3627	15.5738
224	30	Male	1.48095	22.6662	15.5431
225	30	Male	1.50454	23.5918	15.9302
226	30	Male	1.52968	25.1375	16.7078
227	30	Male	1.55549	25.8073	16.871
228	30	Male	1.5827	27.2189	17.4986
229	30	Male	1.6119	29.1911	18.4438
230	30	Male	1.64067	28.7705	17.8489
231	30	Male	1.67065	29.9862	18.2768
232	30	Male	1.70171	31.0597	18.5913
233	30	Male	1.73362	31.9074	18.7502
234	30	Male	1.76643	32.8106	18.9261
235	30	Male	1.79885	32.4223	18.3547
236	30	Male	1.83134	32.4876	18.0602
237	30	Male	1.86461	33.2749	18.1697
238	30	Male	1.89784	33.2244	17.8184
239	30	Male	1.93085	33.009	17.3929
240	30	Male	1.96358	32.7311	16.9516
241	30	Male	1.99725	33.6684	17.1464
242	30	Male	2.03096	33.7168	16.8816
243	30	Male	2.06404	33.0724	16.2841
244	30	Male	2.0969	32.8601	15.9203
245	30	Male	2.13046	33.5588	16.004
246	30	Male	2.16378	33.3247	15.642
247	30	Male	2.19636	32.5815	15.0577
248	30	Male	2.22816	31.7985	14.4778
249	30	Male	2.26012	31.9569	14.3423
250	30	Male	2.29237	32.2511	14.2696
251	30	Male	2.32502	32.65	14.2429
252	30	Male	2.35651	31.491	13.5444
253	30	Male	2.38775	31.2374	13.2558
254	30	Male	2.41899	31.2408	13.0838
255	30	Male	2.45119	32.2073	13.3144
256	30	Male	2.48358	32.3869	13.2127
257	30	Male	2.51433	30.7485	12.3807
258	30	Male	2.54768	33.3517	13.2647
259	30	Male	2.58037	32.6909	12.8316
260	30	Male	2.6121	31.7284	12.296
261	30	Male	2.64573	33.6288	12.8742
262	30	Male	2.67919	33.4594	12.6466
263	30	Male	2.71091	31.7229	11.8405
264	30	Male	2.74301	32.0951	11.8392
265	30	Male	2.77612	33.1141	12.0722
266	30	Male	2.80866	32.5417	11.722
267	30	Male	2.84005	31.3866	11.1749
268	30	Male	2.87038	30.3265	10.6781
269	30	Male	2.90266	32.2854	11.2478
270	30	Male	2.93354	30.875	10.6368
271	30	Male	2.96612	32.5876	11.1086
272	30	Male	3.0004	34.2747	11.5554
273	30	Male	3.03102	30.6231	10.2064
274	30	Male	3.06275	31.7319	10.469
275	30	Male	3.09521	32.4527	10.5959
276	30	Male	3.12758	32.372	10.4587
277	30	Male	3.15948	31.9043	10.201
278	30	Male	3.19214	32.6548	10.3355
279	30	Male	3.22583	33.6957	10.5558
280	30	Male	3.25811	32.2798	10.0067
281	30	Male	3.28929	31.1754	9.56854
282	30	Male	3.3217	32.4068	9.85223
283	30	Male	3.3548	33.1075	9.96706
284	30	Male	3.38862	33.8208	10.0813
285	30	Male	3.42157	32.948	9.72313
286	30	Male	3.45418	32.6036	9.52884
287	30	Male	3.48648	32.3036	9.35205
288	30	Male	3.5185	32.0182	9.18354
289	30	Male	3.54989	31.3967	8.92333
290	30	Male	3.58207	32.177	9.06422
291	30	Male	3.61408	32.0077	8.93554
292	30	Male	3.64522	31.1371	8.61549
293	30	Male	3.67576	30.5397	8.37802
294	30	Male	3.70693	31.1794	8.48244
295	30	Male	3.73882	31.8807	8.60029
296	30	Male	3.77131	32.4957	8.69145
297	30	Male	3.80423	32.9221	8.72963
298	30	Male	3.83664	32.4055	8.51827
299	30	Male	3.8694	32.7652	8.54007
300	30	Male	3.90251	33.1041	8.55536
301	30	Male	3.93377	31.2613	8.01057
302	30	Male	3.96395	30.1771	7.6713
303	30	Male	3.99485	30.9042	7.79631
304	30	Male	4.02766	32.8122	8.21362
305	30	Male	4.0587	31.0383	7.70627
306	30	Male	4.08888	30.1786	7.43552
307	30	Male	4.11879	29.9128	7.31564
308	30	Male	4.1489	30.1108	7.3106
